# Supplementary material for: 6-(3,5-Dimethyl­benz­yl)-5-ethyl-1-[(3-phenyl­prop­oxy)meth­yl]-1,2,3,4-tetra­hydro­pyrimidine-2,4-dione
Source: Acta Crystallogr Sect E Struct Rep Online. 2012 Jan 11;68(Pt 2):o316. doi: 10.1107/S1600536811055723 (PMC3275006; doi:10.1107/S1600536811055723)
Supplement: Supplementary file 1 [file e-68-0o316-sup1.cif]

##############################################################################
#                                                                            #
# This CIF contains the data in a paper accepted for publication in          #
# Acta Crystallographica Section E. It conforms to the requirements of       #
# Notes for Authors for Acta Crystallographica Section E, and has been       #
# peer reviewed under the auspices of the IUCr Commission on Journals.       #
#                                                                            #
# Full details of the Crystallographic Information File format               #
# are given in the paper "The Crystallographic Information File (CIF):       #
# a New Standard Archive File for Crystallography" by S. R. Hall, F. H.      #
# Allen and I. D. Brown [Acta Cryst. (1991), A47, 655-685].                  #
#                                                                            #
# The current version of the core CIF dictionary is obtainable from          #
# ftp://ftp.iucr.org/pub/cif_core.dic.                                       #
#                                                                            #
# Software is freely available for graphical display of the structure(s)     #
# in this CIF. For information consult the CIF software page                 #
# http://www.iucr.org/resources/cif/software.                                #
#                                                                            #
# This file may be used for bona fide research purposes within the           #
# scientific community so long as proper attribution is given to the journal # 
# article from which it was obtained.                                        #
#                                                                            #
##############################################################################
data_global
_audit_creation_method     SHELXL-97
_journal_date_recd_electronic     2011-12-19
_journal_date_accepted     2011-12-26
_journal_name_full     'Acta Crystallographica, Section E'
_journal_year     2012
_journal_volume     68
_journal_issue      2
_journal_page_first     o316
_journal_page_last     o316
_journal_paper_category     QO
_journal_paper_doi     10.1107/S1600536811055723
_journal_coeditor_code     XU5425
_publ_contact_author
;
     Dr. Seik Weng Ng
     Department of Chemistry
     University of Malaya
     50603 Kuala Lumpur
     Malaysia
;
_publ_contact_author_email     seikweng@um.edu.my
_publ_contact_author_fax     '03 7967 4193'
_publ_contact_author_phone     '03 7967 6778'
_publ_section_title
;\
6-(3,5-Dimethylbenzyyl)-5-ethyl-1-[(3-phenylpropoxy)methyl]-1,2,3,4-\
tetrahydropyrimidine-2,4-dione
;
loop_
    _publ_author_name
    _publ_author_address
    'El-Brollosy, Nasser R.'
;
Department of Pharmaceutical Chemistry
College of Pharmacy
King Saud University
Riyadh 11451
Saudi Arabia
;
    'El-Emam, Ali A.'
;
Department of Pharmaceutical Chemistry
College of Pharmacy
King Saud University
Riyadh 11451
Saudi Arabia
;
    'Al-Deeb, Omar A.'
;
Department of Pharmaceutical Chemistry
College of Pharmacy
King Saud University
Riyadh 11451
Saudi Arabia
;
    'Ng, Seik Weng'
;
     Department of Chemistry
     University of Malaya
     50603 Kuala Lumpur
     Malaysia
     and
     Chemistry Department
     Faculty of Science
     King Abdulaziz University
     PO Box 80203 Jeddah
     Saudi Arabia
;
_publ_section_synopsis     .
data_I
_audit_creation_method     SHELXL-97
_chemical_name_systematic
;
6-(3,5-Dimethylbenzyyl)-5-ethyl-1-[(3-phenylpropoxy)methyl]-1,2,3,4-
tetrahydropyrimidine-2,4-dione
;
_chemical_name_common     ?
_chemical_formula_moiety     'C25 H30 N2 O3'
_chemical_formula_sum     'C25 H30 N2 O3'
_chemical_formula_iupac     'C25 H30 N2 O3'
_chemical_formula_weight     406.51
_chemical_melting_point     ?
_symmetry_cell_setting     triclinic
_symmetry_space_group_name_H-M     'P -1'
_symmetry_space_group_name_Hall     '-P 1'
loop_
    _symmetry_equiv_pos_as_xyz
    'x, y, z'
    '-x, -y, -z'
_cell_length_a     4.8276(4)
_cell_length_b     14.9398(10)
_cell_length_c     15.4574(12)
_cell_angle_alpha     76.949(6)
_cell_angle_beta     89.296(6)
_cell_angle_gamma     88.267(6)
_cell_volume     1085.53(14)
_cell_formula_units_Z     2
_cell_measurement_reflns_used     2909
_cell_measurement_theta_min     2.6999
_cell_measurement_theta_max     27.5022
_cell_measurement_temperature     100(2)
_exptl_crystal_description     prism
_exptl_crystal_colour     colorless
_exptl_crystal_size_max     0.25
_exptl_crystal_size_mid     0.20
_exptl_crystal_size_min     0.05
_exptl_crystal_density_diffrn     1.244
_exptl_crystal_density_meas     ?
_exptl_crystal_density_method     'not measured'
_exptl_crystal_F_000     436
_exptl_absorpt_coefficient_mu     0.082
_exptl_absorpt_correction_type     multi-scan
_exptl_absorpt_process_details     '(CrysAlis PRO; Agilent, 2010)'
_exptl_absorpt_correction_T_min     0.9799
_exptl_absorpt_correction_T_max     0.9959
_diffrn_ambient_temperature     100(2)
_diffrn_radiation_type     MoK\a
_diffrn_radiation_wavelength     0.71073
_diffrn_radiation_source     'SuperNova (Mo) X-ray Source'
_diffrn_radiation_monochromator     Mirror
_diffrn_measurement_device_type
                  'Agilent SuperNova Dual diffractometer with an Atlas detector'
_diffrn_measurement_method     '\w scan'
_diffrn_detector_area_resol_mean     10.4041
_diffrn_reflns_number     7623
_diffrn_reflns_av_R_equivalents     0.0387
_diffrn_reflns_av_sigmaI/netI     0.0689
_diffrn_reflns_theta_min     2.71
_diffrn_reflns_theta_max     27.56
_diffrn_reflns_theta_full     27.56
_diffrn_measured_fraction_theta_max     0.988
_diffrn_measured_fraction_theta_full     0.988
_diffrn_reflns_limit_h_min     -6
_diffrn_reflns_limit_h_max     4
_diffrn_reflns_limit_k_min     -19
_diffrn_reflns_limit_k_max     19
_diffrn_reflns_limit_l_min     -20
_diffrn_reflns_limit_l_max     18
_diffrn_standards_number     0
_diffrn_standards_interval_count     0
_diffrn_standards_interval_time     0
_diffrn_standards_decay_%     0
_reflns_number_total     4974
_reflns_number_gt     3719
_reflns_threshold_expression     I>2\s(I)
_refine_ls_structure_factor_coef     Fsqd
_refine_ls_matrix_type     full
_refine_ls_R_factor_all     0.0783
_refine_ls_R_factor_gt     0.0564
_refine_ls_wR_factor_gt     0.1463
_refine_ls_wR_factor_ref     0.1665
_refine_ls_goodness_of_fit_ref     1.040
_refine_ls_restrained_S_all     1.039
_refine_ls_number_reflns     4974
_refine_ls_number_parameters     277
_refine_ls_number_restraints     1
_refine_ls_hydrogen_treatment     mixed
_refine_ls_weighting_scheme     calc
_refine_ls_weighting_details
         'calc w=1/[\s^2^(Fo^2^)+(0.0802P)^2^+0.2053P] where P=(Fo^2^+2Fc^2^)/3'
_atom_sites_solution_hydrogens     geom
_atom_sites_solution_primary     direct
_atom_sites_solution_secondary     difmap
_refine_ls_shift/su_max     0.001
_refine_ls_shift/su_mean     0.001
_refine_diff_density_max     0.388
_refine_diff_density_min     -0.293
_refine_ls_extinction_method     none
_refine_ls_extinction_coef     ?
loop_
    _atom_type_symbol
    _atom_type_description
    _atom_type_scat_dispersion_real
    _atom_type_scat_dispersion_imag
    _atom_type_scat_source
    'C' 'C' 0.0033 0.0016
                         'International Tables Vol C Tables 4.2.6.8 and 6.1.1.4'
    'H' 'H' 0.0000 0.0000
                         'International Tables Vol C Tables 4.2.6.8 and 6.1.1.4'
    'N' 'N' 0.0061 0.0033
                         'International Tables Vol C Tables 4.2.6.8 and 6.1.1.4'
    'O' 'O' 0.0106 0.0060
                         'International Tables Vol C Tables 4.2.6.8 and 6.1.1.4'
_computing_data_collection     'CrysAlis PRO (Agilent, 2010)'
_computing_cell_refinement     'CrysAlis PRO (Agilent, 2010)'
_computing_data_reduction     'CrysAlis PRO (Agilent, 2010)'
_computing_structure_solution     'SHELXS97 (Sheldrick, 2008)'
_computing_structure_refinement     'SHELXL97 (Sheldrick, 2008)'
_computing_molecular_graphics     'X-SEED (Barbour, 2001)'
_computing_publication_material     'publCIF (Westrip, 2010)'
loop_
    _atom_site_type_symbol
    _atom_site_label
    _atom_site_fract_x
    _atom_site_fract_y
    _atom_site_fract_z
    _atom_site_U_iso_or_equiv
    _atom_site_adp_type
    _atom_site_calc_flag
    _atom_site_refinement_flags
    _atom_site_occupancy
    _atom_site_symmetry_multiplicity
    _atom_site_disorder_assembly
    _atom_site_disorder_group
    O O1 0.7285(3) 0.74030(9) 0.40923(8) 0.0227(3) Uani d . 1 1 . .
    O O2 0.2592(3) 0.47945(8) 0.42401(8) 0.0216(3) Uani d . 1 1 . .
    O O3 0.2541(3) 0.89685(8) 0.27377(8) 0.0188(3) Uani d . 1 1 . .
    N N1 0.4879(3) 0.61150(10) 0.41488(9) 0.0167(3) Uani d D 1 1 . .
    H H1 0.572(4) 0.5837(12) 0.4647(8) 0.014(5) Uiso d D 1 1 . .
    N N2 0.4166(3) 0.73931(10) 0.29812(9) 0.0151(3) Uani d . 1 1 . .
    C C1 0.5563(4) 0.69986(12) 0.37641(11) 0.0169(4) Uani d . 1 1 . .
    C C2 0.2987(4) 0.55921(12) 0.38339(11) 0.0174(4) Uani d . 1 1 . .
    C C3 0.1581(4) 0.60349(12) 0.30160(11) 0.0160(4) Uani d . 1 1 . .
    C C4 0.2187(4) 0.69150(12) 0.26177(11) 0.0156(4) Uani d . 1 1 . .
    C C5 -0.0516(4) 0.54575(12) 0.26870(12) 0.0186(4) Uani d . 1 1 . .
    H H5A -0.1999 0.5869 0.2367 0.022 Uiso calc R 1 1 . .
    H H5B -0.1376 0.5044 0.3205 0.022 Uiso calc R 1 1 . .
    C C6 0.0717(4) 0.48772(14) 0.20714(13) 0.0276(5) Uani d . 1 1 . .
    H H6A -0.0749 0.4526 0.1881 0.041 Uiso calc R 1 1 . .
    H H6B 0.2147 0.4453 0.2389 0.041 Uiso calc R 1 1 . .
    H H6C 0.1542 0.5281 0.1550 0.041 Uiso calc R 1 1 . .
    C C7 0.0796(4) 0.74447(12) 0.17790(11) 0.0174(4) Uani d . 1 1 . .
    H H7A 0.0081 0.8038 0.1887 0.021 Uiso calc R 1 1 . .
    H H7B -0.0822 0.7096 0.1667 0.021 Uiso calc R 1 1 . .
    C C8 0.2569(4) 0.76452(12) 0.09395(11) 0.0165(4) Uani d . 1 1 . .
    C C9 0.4438(4) 0.69892(12) 0.07253(12) 0.0184(4) Uani d . 1 1 . .
    H H9 0.4670 0.6407 0.1124 0.022 Uiso calc R 1 1 . .
    C C10 0.5962(4) 0.71790(13) -0.00650(12) 0.0208(4) Uani d . 1 1 . .
    C C11 0.5603(4) 0.80409(13) -0.06396(12) 0.0217(4) Uani d . 1 1 . .
    H H11 0.6650 0.8178 -0.1175 0.026 Uiso calc R 1 1 . .
    C C12 0.3753(4) 0.87043(13) -0.04483(12) 0.0230(4) Uani d . 1 1 . .
    C C13 0.2259(4) 0.84895(12) 0.03477(12) 0.0195(4) Uani d . 1 1 . .
    H H13 0.0991 0.8936 0.0488 0.023 Uiso calc R 1 1 . .
    C C14 0.7919(4) 0.64610(15) -0.03046(13) 0.0297(5) Uani d . 1 1 . .
    H H14A 0.9592 0.6757 -0.0584 0.045 Uiso calc R 1 1 . .
    H H14B 0.7005 0.6158 -0.0719 0.045 Uiso calc R 1 1 . .
    H H14C 0.8429 0.6003 0.0234 0.045 Uiso calc R 1 1 . .
    C C15 0.3370(5) 0.96336(14) -0.10683(13) 0.0317(5) Uani d . 1 1 . .
    H H15A 0.3628 1.0115 -0.0741 0.048 Uiso calc R 1 1 . .
    H H15B 0.1497 0.9693 -0.1316 0.048 Uiso calc R 1 1 . .
    H H15C 0.4735 0.9697 -0.1551 0.048 Uiso calc R 1 1 . .
    C C16 0.4702(4) 0.83684(11) 0.25921(11) 0.0169(4) Uani d . 1 1 . .
    H H16A 0.6428 0.8536 0.2849 0.020 Uiso calc R 1 1 . .
    H H16B 0.5000 0.8449 0.1945 0.020 Uiso calc R 1 1 . .
    C C17 0.2175(4) 0.90085(12) 0.36571(11) 0.0197(4) Uani d . 1 1 . .
    H H17A 0.3996 0.9041 0.3934 0.024 Uiso calc R 1 1 . .
    H H17B 0.1242 0.8452 0.3989 0.024 Uiso calc R 1 1 . .
    C C18 0.0417(4) 0.98597(12) 0.36809(12) 0.0202(4) Uani d . 1 1 . .
    H H18A -0.0194 0.9832 0.4300 0.024 Uiso calc R 1 1 . .
    H H18B -0.1260 0.9863 0.3318 0.024 Uiso calc R 1 1 . .
    C C19 0.1936(4) 1.07554(12) 0.33360(13) 0.0230(4) Uani d . 1 1 . .
    H H19A 0.3619 1.0752 0.3697 0.028 Uiso calc R 1 1 . .
    H H19B 0.2536 1.0787 0.2715 0.028 Uiso calc R 1 1 . .
    C C20 0.0166(4) 1.15986(12) 0.33684(12) 0.0192(4) Uani d . 1 1 . .
    C C21 -0.1760(4) 1.19492(13) 0.27088(12) 0.0226(4) Uani d . 1 1 . .
    H H21 -0.1878 1.1679 0.2210 0.027 Uiso calc R 1 1 . .
    C C22 -0.3515(4) 1.26880(13) 0.27654(13) 0.0248(4) Uani d . 1 1 . .
    H H22 -0.4838 1.2912 0.2312 0.030 Uiso calc R 1 1 . .
    C C23 -0.3344(4) 1.31006(13) 0.34816(13) 0.0240(4) Uani d . 1 1 . .
    H H23 -0.4567 1.3598 0.3528 0.029 Uiso calc R 1 1 . .
    C C24 -0.1361(4) 1.27772(13) 0.41292(12) 0.0232(4) Uani d . 1 1 . .
    H H24 -0.1187 1.3067 0.4612 0.028 Uiso calc R 1 1 . .
    C C25 0.0366(4) 1.20321(12) 0.40744(12) 0.0207(4) Uani d . 1 1 . .
    H H25 0.1703 1.1814 0.4524 0.025 Uiso calc R 1 1 . .
loop_
    _atom_site_aniso_label
    _atom_site_aniso_U_11
    _atom_site_aniso_U_22
    _atom_site_aniso_U_33
    _atom_site_aniso_U_12
    _atom_site_aniso_U_13
    _atom_site_aniso_U_23
    O1 0.0282(7) 0.0184(7) 0.0228(7) -0.0030(6) -0.0061(6) -0.0063(5)
    O2 0.0311(7) 0.0122(6) 0.0209(6) -0.0008(5) -0.0045(6) -0.0022(5)
    O3 0.0256(7) 0.0144(6) 0.0171(6) 0.0028(5) 0.0006(5) -0.0060(5)
    N1 0.0237(8) 0.0121(7) 0.0137(7) 0.0013(6) -0.0042(6) -0.0020(6)
    N2 0.0192(7) 0.0118(7) 0.0145(7) -0.0008(6) 0.0002(6) -0.0036(6)
    C1 0.0189(9) 0.0156(9) 0.0175(8) 0.0010(7) 0.0010(7) -0.0067(7)
    C2 0.0201(9) 0.0144(8) 0.0190(9) 0.0007(7) 0.0032(7) -0.0067(7)
    C3 0.0174(9) 0.0157(9) 0.0160(8) 0.0021(7) 0.0010(7) -0.0065(7)
    C4 0.0183(8) 0.0146(9) 0.0147(8) 0.0020(7) 0.0019(7) -0.0057(7)
    C5 0.0208(9) 0.0144(9) 0.0205(9) -0.0008(7) -0.0019(7) -0.0039(7)
    C6 0.0350(11) 0.0242(10) 0.0277(10) -0.0064(9) 0.0021(9) -0.0138(8)
    C7 0.0188(9) 0.0152(9) 0.0177(8) 0.0009(7) 0.0003(7) -0.0031(7)
    C8 0.0196(9) 0.0159(9) 0.0150(8) -0.0018(7) -0.0023(7) -0.0053(7)
    C9 0.0216(9) 0.0168(9) 0.0175(8) 0.0004(7) -0.0040(7) -0.0053(7)
    C10 0.0206(9) 0.0242(10) 0.0195(9) 0.0012(8) -0.0029(7) -0.0088(8)
    C11 0.0242(10) 0.0257(10) 0.0168(9) -0.0047(8) 0.0026(7) -0.0076(8)
    C12 0.0336(11) 0.0190(9) 0.0170(9) -0.0042(8) -0.0011(8) -0.0047(7)
    C13 0.0263(10) 0.0155(9) 0.0177(8) 0.0017(7) -0.0023(7) -0.0062(7)
    C14 0.0300(11) 0.0360(12) 0.0249(10) 0.0083(9) 0.0005(8) -0.0117(9)
    C15 0.0512(14) 0.0206(10) 0.0223(10) -0.0020(9) 0.0085(9) -0.0033(8)
    C16 0.0214(9) 0.0117(8) 0.0174(8) 0.0006(7) 0.0025(7) -0.0032(7)
    C17 0.0275(10) 0.0169(9) 0.0162(8) -0.0011(8) 0.0036(7) -0.0067(7)
    C18 0.0242(9) 0.0174(9) 0.0212(9) -0.0025(7) 0.0046(7) -0.0087(7)
    C19 0.0246(10) 0.0162(9) 0.0304(10) -0.0007(8) 0.0049(8) -0.0097(8)
    C20 0.0205(9) 0.0143(9) 0.0237(9) -0.0055(7) 0.0068(7) -0.0058(7)
    C21 0.0276(10) 0.0193(9) 0.0233(9) -0.0048(8) 0.0020(8) -0.0092(8)
    C22 0.0259(10) 0.0195(10) 0.0282(10) -0.0029(8) -0.0055(8) -0.0032(8)
    C23 0.0249(10) 0.0150(9) 0.0320(10) -0.0001(8) 0.0035(8) -0.0055(8)
    C24 0.0303(10) 0.0195(9) 0.0219(9) -0.0023(8) 0.0043(8) -0.0094(8)
    C25 0.0231(9) 0.0175(9) 0.0215(9) -0.0027(7) 0.0002(7) -0.0041(7)
loop_
    _geom_bond_atom_site_label_1
    _geom_bond_atom_site_label_2
    _geom_bond_site_symmetry_2
    _geom_bond_distance
    _geom_bond_publ_flag
    O1 C1 . 1.222(2) ?
    O2 C2 . 1.234(2) ?
    O3 C16 . 1.404(2) ?
    O3 C17 . 1.444(2) ?
    N1 C1 . 1.368(2) ?
    N1 C2 . 1.381(2) ?
    N1 H1 . 0.885(9) ?
    N2 C1 . 1.393(2) ?
    N2 C4 . 1.405(2) ?
    N2 C16 . 1.475(2) ?
    C2 C3 . 1.454(2) ?
    C3 C4 . 1.359(2) ?
    C3 C5 . 1.514(2) ?
    C4 C7 . 1.511(2) ?
    C5 C6 . 1.529(3) ?
    C5 H5A . 0.9900 ?
    C5 H5B . 0.9900 ?
    C6 H6A . 0.9800 ?
    C6 H6B . 0.9800 ?
    C6 H6C . 0.9800 ?
    C7 C8 . 1.523(2) ?
    C7 H7A . 0.9900 ?
    C7 H7B . 0.9900 ?
    C8 C13 . 1.386(2) ?
    C8 C9 . 1.404(2) ?
    C9 C10 . 1.395(2) ?
    C9 H9 . 0.9500 ?
    C10 C11 . 1.397(3) ?
    C10 C14 . 1.513(3) ?
    C11 C12 . 1.393(3) ?
    C11 H11 . 0.9500 ?
    C12 C13 . 1.397(3) ?
    C12 C15 . 1.506(3) ?
    C13 H13 . 0.9500 ?
    C14 H14A . 0.9800 ?
    C14 H14B . 0.9800 ?
    C14 H14C . 0.9800 ?
    C15 H15A . 0.9800 ?
    C15 H15B . 0.9800 ?
    C15 H15C . 0.9800 ?
    C16 H16A . 0.9900 ?
    C16 H16B . 0.9900 ?
    C17 C18 . 1.514(2) ?
    C17 H17A . 0.9900 ?
    C17 H17B . 0.9900 ?
    C18 C19 . 1.530(3) ?
    C18 H18A . 0.9900 ?
    C18 H18B . 0.9900 ?
    C19 C20 . 1.511(2) ?
    C19 H19A . 0.9900 ?
    C19 H19B . 0.9900 ?
    C20 C21 . 1.390(3) ?
    C20 C25 . 1.395(3) ?
    C21 C22 . 1.389(3) ?
    C21 H21 . 0.9500 ?
    C22 C23 . 1.388(3) ?
    C22 H22 . 0.9500 ?
    C23 C24 . 1.389(3) ?
    C23 H23 . 0.9500 ?
    C24 C25 . 1.388(3) ?
    C24 H24 . 0.9500 ?
    C25 H25 . 0.9500 ?
loop_
    _geom_angle_atom_site_label_1
    _geom_angle_atom_site_label_2
    _geom_angle_atom_site_label_3
    _geom_angle_site_symmetry_1
    _geom_angle_site_symmetry_3
    _geom_angle
    _geom_angle_publ_flag
    C16 O3 C17 . . 113.95(13) ?
    C1 N1 C2 . . 126.47(14) ?
    C1 N1 H1 . . 118.3(13) ?
    C2 N1 H1 . . 115.2(13) ?
    C1 N2 C4 . . 122.09(14) ?
    C1 N2 C16 . . 116.28(14) ?
    C4 N2 C16 . . 121.44(14) ?
    O1 C1 N1 . . 121.59(16) ?
    O1 C1 N2 . . 123.13(16) ?
    N1 C1 N2 . . 115.28(15) ?
    O2 C2 N1 . . 119.97(15) ?
    O2 C2 C3 . . 123.88(16) ?
    N1 C2 C3 . . 116.15(15) ?
    C4 C3 C2 . . 119.14(16) ?
    C4 C3 C5 . . 125.36(15) ?
    C2 C3 C5 . . 115.50(15) ?
    C3 C4 N2 . . 120.86(15) ?
    C3 C4 C7 . . 123.32(16) ?
    N2 C4 C7 . . 115.82(14) ?
    C3 C5 C6 . . 113.79(15) ?
    C3 C5 H5A . . 108.8 ?
    C6 C5 H5A . . 108.8 ?
    C3 C5 H5B . . 108.8 ?
    C6 C5 H5B . . 108.8 ?
    H5A C5 H5B . . 107.7 ?
    C5 C6 H6A . . 109.5 ?
    C5 C6 H6B . . 109.5 ?
    H6A C6 H6B . . 109.5 ?
    C5 C6 H6C . . 109.5 ?
    H6A C6 H6C . . 109.5 ?
    H6B C6 H6C . . 109.5 ?
    C4 C7 C8 . . 116.78(14) ?
    C4 C7 H7A . . 108.1 ?
    C8 C7 H7A . . 108.1 ?
    C4 C7 H7B . . 108.1 ?
    C8 C7 H7B . . 108.1 ?
    H7A C7 H7B . . 107.3 ?
    C13 C8 C9 . . 118.59(16) ?
    C13 C8 C7 . . 119.19(16) ?
    C9 C8 C7 . . 122.17(15) ?
    C10 C9 C8 . . 120.99(17) ?
    C10 C9 H9 . . 119.5 ?
    C8 C9 H9 . . 119.5 ?
    C11 C10 C9 . . 118.59(17) ?
    C11 C10 C14 . . 120.58(17) ?
    C9 C10 C14 . . 120.82(17) ?
    C12 C11 C10 . . 121.78(17) ?
    C12 C11 H11 . . 119.1 ?
    C10 C11 H11 . . 119.1 ?
    C11 C12 C13 . . 118.06(17) ?
    C11 C12 C15 . . 121.73(17) ?
    C13 C12 C15 . . 120.21(17) ?
    C8 C13 C12 . . 121.99(17) ?
    C8 C13 H13 . . 119.0 ?
    C12 C13 H13 . . 119.0 ?
    C10 C14 H14A . . 109.5 ?
    C10 C14 H14B . . 109.5 ?
    H14A C14 H14B . . 109.5 ?
    C10 C14 H14C . . 109.5 ?
    H14A C14 H14C . . 109.5 ?
    H14B C14 H14C . . 109.5 ?
    C12 C15 H15A . . 109.5 ?
    C12 C15 H15B . . 109.5 ?
    H15A C15 H15B . . 109.5 ?
    C12 C15 H15C . . 109.5 ?
    H15A C15 H15C . . 109.5 ?
    H15B C15 H15C . . 109.5 ?
    O3 C16 N2 . . 113.40(14) ?
    O3 C16 H16A . . 108.9 ?
    N2 C16 H16A . . 108.9 ?
    O3 C16 H16B . . 108.9 ?
    N2 C16 H16B . . 108.9 ?
    H16A C16 H16B . . 107.7 ?
    O3 C17 C18 . . 107.67(14) ?
    O3 C17 H17A . . 110.2 ?
    C18 C17 H17A . . 110.2 ?
    O3 C17 H17B . . 110.2 ?
    C18 C17 H17B . . 110.2 ?
    H17A C17 H17B . . 108.5 ?
    C17 C18 C19 . . 113.32(15) ?
    C17 C18 H18A . . 108.9 ?
    C19 C18 H18A . . 108.9 ?
    C17 C18 H18B . . 108.9 ?
    C19 C18 H18B . . 108.9 ?
    H18A C18 H18B . . 107.7 ?
    C20 C19 C18 . . 112.78(15) ?
    C20 C19 H19A . . 109.0 ?
    C18 C19 H19A . . 109.0 ?
    C20 C19 H19B . . 109.0 ?
    C18 C19 H19B . . 109.0 ?
    H19A C19 H19B . . 107.8 ?
    C21 C20 C25 . . 118.12(17) ?
    C21 C20 C19 . . 120.98(16) ?
    C25 C20 C19 . . 120.87(17) ?
    C22 C21 C20 . . 121.14(17) ?
    C22 C21 H21 . . 119.4 ?
    C20 C21 H21 . . 119.4 ?
    C23 C22 C21 . . 120.25(18) ?
    C23 C22 H22 . . 119.9 ?
    C21 C22 H22 . . 119.9 ?
    C22 C23 C24 . . 119.15(17) ?
    C22 C23 H23 . . 120.4 ?
    C24 C23 H23 . . 120.4 ?
    C25 C24 C23 . . 120.34(17) ?
    C25 C24 H24 . . 119.8 ?
    C23 C24 H24 . . 119.8 ?
    C24 C25 C20 . . 120.95(17) ?
    C24 C25 H25 . . 119.5 ?
    C20 C25 H25 . . 119.5 ?
loop_
    _geom_torsion_atom_site_label_1
    _geom_torsion_atom_site_label_2
    _geom_torsion_atom_site_label_3
    _geom_torsion_atom_site_label_4
    _geom_torsion_site_symmetry_1
    _geom_torsion_site_symmetry_2
    _geom_torsion_site_symmetry_3
    _geom_torsion_site_symmetry_4
    _geom_torsion
    _geom_torsion_publ_flag
    C2 N1 C1 O1 . . . . -179.48(16) ?
    C2 N1 C1 N2 . . . . 0.4(2) ?
    C4 N2 C1 O1 . . . . -179.83(16) ?
    C16 N2 C1 O1 . . . . -4.8(2) ?
    C4 N2 C1 N1 . . . . 0.3(2) ?
    C16 N2 C1 N1 . . . . 175.32(14) ?
    C1 N1 C2 O2 . . . . 178.90(16) ?
    C1 N1 C2 C3 . . . . -0.5(3) ?
    O2 C2 C3 C4 . . . . -179.46(17) ?
    N1 C2 C3 C4 . . . . -0.1(2) ?
    O2 C2 C3 C5 . . . . 1.5(2) ?
    N1 C2 C3 C5 . . . . -179.14(15) ?
    C2 C3 C4 N2 . . . . 0.7(2) ?
    C5 C3 C4 N2 . . . . 179.69(15) ?
    C2 C3 C4 C7 . . . . -178.51(15) ?
    C5 C3 C4 C7 . . . . 0.5(3) ?
    C1 N2 C4 C3 . . . . -0.9(2) ?
    C16 N2 C4 C3 . . . . -175.63(15) ?
    C1 N2 C4 C7 . . . . 178.43(14) ?
    C16 N2 C4 C7 . . . . 3.6(2) ?
    C4 C3 C5 C6 . . . . 91.8(2) ?
    C2 C3 C5 C6 . . . . -89.18(19) ?
    C3 C4 C7 C8 . . . . -110.06(19) ?
    N2 C4 C7 C8 . . . . 70.7(2) ?
    C4 C7 C8 C13 . . . . -141.21(17) ?
    C4 C7 C8 C9 . . . . 41.3(2) ?
    C13 C8 C9 C10 . . . . 0.1(3) ?
    C7 C8 C9 C10 . . . . 177.55(16) ?
    C8 C9 C10 C11 . . . . 0.4(3) ?
    C8 C9 C10 C14 . . . . -178.39(17) ?
    C9 C10 C11 C12 . . . . -0.8(3) ?
    C14 C10 C11 C12 . . . . 178.03(17) ?
    C10 C11 C12 C13 . . . . 0.6(3) ?
    C10 C11 C12 C15 . . . . 179.97(19) ?
    C9 C8 C13 C12 . . . . -0.3(3) ?
    C7 C8 C13 C12 . . . . -177.79(16) ?
    C11 C12 C13 C8 . . . . -0.1(3) ?
    C15 C12 C13 C8 . . . . -179.45(18) ?
    C17 O3 C16 N2 . . . . 66.98(18) ?
    C1 N2 C16 O3 . . . . -103.56(17) ?
    C4 N2 C16 O3 . . . . 71.52(19) ?
    C16 O3 C17 C18 . . . . 163.75(14) ?
    O3 C17 C18 C19 . . . . -70.60(19) ?
    C17 C18 C19 C20 . . . . -179.67(15) ?
    C18 C19 C20 C21 . . . . -81.0(2) ?
    C18 C19 C20 C25 . . . . 97.2(2) ?
    C25 C20 C21 C22 . . . . -2.5(3) ?
    C19 C20 C21 C22 . . . . 175.80(17) ?
    C20 C21 C22 C23 . . . . 1.0(3) ?
    C21 C22 C23 C24 . . . . 1.3(3) ?
    C22 C23 C24 C25 . . . . -2.0(3) ?
    C23 C24 C25 C20 . . . . 0.5(3) ?
    C21 C20 C25 C24 . . . . 1.7(3) ?
    C19 C20 C25 C24 . . . . -176.55(17) ?
loop_
    _geom_hbond_atom_site_label_D
    _geom_hbond_atom_site_label_H
    _geom_hbond_atom_site_label_A
    _geom_hbond_site_symmetry_A
    _geom_hbond_distance_DH
    _geom_hbond_distance_HA
    _geom_hbond_distance_DA
    _geom_hbond_angle_DHA
    N1 H1 O2 2_666 0.890(10)
                           1.940(10)
                                   2.826(2) 178(2)
