# Supplementary material for: 6-(3,5-Dimethyl­benz­yl)-5-ethyl-1-[(3-phenyl­prop­oxy)meth­yl]-1,2,3,4-tetra­hydro­pyrimidine-2,4-dione
Source: Acta Crystallogr Sect E Struct Rep Online. 2012 Jan 11;68(Pt 2):o316. doi: 10.1107/S1600536811055723 (PMC3275006; doi:10.1107/S1600536811055723)
Supplement: Supplementary file 2 [file e-68-0o316-Isup2.hkl]

# 
# h,k,l, Fc-squared, Fo-squared, sigma(Fo-squared) and status flag 
# 
data_I
_shelx_title '  P-1' 
_shelx_refln_list_code          4 
_shelx_F_calc_maximum      111.44 
_exptl_crystal_F_000       436.00 
_reflns_d_resolution_high  0.7680 
 
loop_ 
 _symmetry_equiv_pos_as_xyz 
 'x, y, z' 
 '-x, -y, -z' 
 
_cell_length_a     4.8276 
_cell_length_b    14.9398 
_cell_length_c    15.4574 
_cell_angle_alpha  76.949 
_cell_angle_beta   89.296 
_cell_angle_gamma  88.267 
 
_shelx_F_squared_multiplier     1.000 
 
loop_ 
 _refln_index_h 
 _refln_index_k 
 _refln_index_l 
 _refln_F_squared_calc 
 _refln_F_squared_meas 
 _refln_F_squared_sigma 
 _refln_observed_status 
   1   0   0      108.57      101.30      2.81 o 
   2   0   0      262.17      278.46      8.77 o 
   3   0   0       28.79       26.55      2.84 o 
   4   0   0      275.35      300.37     11.82 o 
   5   0   0       47.17       43.89      9.11 o 
   6   0   0       27.23       49.06     10.96 o 
  -6   1   0        5.08        0.64      2.67 o 
  -5   1   0      179.87      210.80     13.38 o 
  -4   1   0       42.29       36.33      4.31 o 
  -3   1   0       40.29       34.12      3.65 o 
  -2   1   0       25.11       28.50      2.40 o 
  -1   1   0     2829.11     2617.01     92.59 o 
   1   1   0     3335.89     3124.27     81.55 o 
   2   1   0        4.25        5.43      0.78 o 
   3   1   0       26.30       20.22      3.71 o 
   4   1   0       10.22       19.47      2.53 o 
   5   1   0       12.36       18.06      6.19 o 
   6   1   0        0.22        9.72      5.98 o 
  -6   2   0        0.48        0.60      2.66 o 
  -5   2   0      166.69      181.64     10.75 o 
  -4   2   0       50.42       50.63      5.34 o 
  -3   2   0      343.33      356.89     18.49 o 
  -2   2   0      129.69       95.08      5.00 o 
  -1   2   0      228.73      228.16     12.26 o 
   0   2   0     4522.27     4689.21    375.68 o 
   1   2   0     4832.76     5560.37    453.35 o 
   2   2   0      103.07      104.18      5.46 o 
   3   2   0       31.76       26.74      2.17 o 
   4   2   0        1.13        1.37      0.61 o 
   5   2   0        0.29        5.71      4.11 o 
   6   2   0       62.08       61.30     12.15 o 
  -6   3   0       37.36       49.11     10.67 o 
  -5   3   0        3.29        3.29      2.22 o 
  -4   3   0      116.75      129.59      8.70 o 
  -3   3   0       15.21       10.59      4.13 o 
  -2   3   0      375.28      345.31     14.20 o 
  -1   3   0      984.51      972.86     20.78 o 
   0   3   0      186.05      200.43     18.65 o 
   1   3   0      790.34      770.20     34.88 o 
   2   3   0      130.47      139.35      4.52 o 
   3   3   0      202.86      226.90     16.04 o 
   4   3   0      102.70       96.73     11.67 o 
   5   3   0        9.66       12.28      7.02 o 
   6   3   0        3.91        8.28      4.28 o 
  -6   4   0      196.09      202.42     22.50 o 
  -5   4   0      110.69      121.42      9.68 o 
  -4   4   0      336.88      314.87     14.71 o 
  -3   4   0      137.75      142.50      9.64 o 
  -2   4   0      134.03      137.76      5.64 o 
  -1   4   0        5.28        2.26      0.56 o 
   0   4   0     1251.88     1364.49     81.61 o 
   1   4   0      755.33      708.90     13.75 o 
   2   4   0        1.94        0.87      0.61 o 
   3   4   0      911.27      865.14     36.74 o 
   4   4   0       21.09       40.43      7.67 o 
   5   4   0        0.80        0.75      2.75 o 
   6   4   0       21.52       38.65     10.04 o 
  -6   5   0      120.07      120.29     17.51 o 
  -5   5   0        0.64       -1.12      2.07 o 
  -4   5   0       11.01        9.32      3.93 o 
  -3   5   0      139.37      129.36      7.66 o 
  -2   5   0      933.80      903.27     18.96 o 
  -1   5   0      432.82      471.02     19.18 o 
   0   5   0     1336.02     1369.67     57.30 o 
   1   5   0      106.14      106.81      8.66 o 
   2   5   0      666.88      666.60     30.31 o 
   3   5   0       22.17       24.64      3.14 o 
   4   5   0       76.80       83.10     11.15 o 
   5   5   0       49.90       51.93      9.98 o 
   6   5   0       70.60       75.07     13.47 o 
  -5   6   0        6.43        7.78      3.89 o 
  -4   6   0        3.70        2.92      2.66 o 
  -3   6   0        4.97        4.46      1.30 o 
  -2   6   0      248.04      235.43     15.06 o 
  -1   6   0      736.70      766.69     14.92 o 
   0   6   0       15.34       27.77      5.26 o 
   1   6   0       33.26       24.06      2.02 o 
   2   6   0      865.06      851.24     56.38 o 
   3   6   0       21.20       28.50      5.25 o 
   4   6   0       75.08       78.04     10.85 o 
   5   6   0       23.97       25.14      6.66 o 
   6   6   0        7.11        8.58      4.89 o 
  -5   7   0       49.06       63.16     10.30 o 
  -4   7   0       46.37       43.44      8.48 o 
  -3   7   0      320.45      291.95     12.58 o 
  -2   7   0      385.48      353.80     12.63 o 
  -1   7   0        6.78        4.38      1.01 o 
   0   7   0      915.00     1103.51     26.55 o 
   1   7   0      950.74     1109.55     26.85 o 
   2   7   0       45.93       46.89      4.11 o 
   3   7   0        2.35        1.85      0.98 o 
   4   7   0       35.96       32.52      7.26 o 
   5   7   0       63.13       62.99     11.28 o 
  -5   8   0        8.97       14.99      6.47 o 
  -4   8   0        1.77       -0.30      2.76 o 
  -3   8   0       69.47       66.58      5.82 o 
  -2   8   0      174.39      141.70      7.75 o 
  -1   8   0      161.71      183.99      6.26 o 
   0   8   0       82.73       96.41      5.11 o 
   1   8   0      314.57      352.49     13.71 o 
   2   8   0        0.62        1.75      1.36 o 
   3   8   0      237.94      225.04      9.76 o 
   4   8   0        0.02       14.67      5.80 o 
   5   8   0       23.08       20.61      6.88 o 
  -5   9   0        3.06       -0.09      4.31 o 
  -4   9   0       47.31       40.98      9.31 o 
  -3   9   0       60.71       63.61      9.05 o 
  -2   9   0       13.59       11.37      2.44 o 
  -1   9   0      545.27      562.62     16.58 o 
   0   9   0      520.77      589.86     15.23 o 
   1   9   0       21.77       31.61      3.90 o 
   2   9   0      541.68      558.04     14.62 o 
   3   9   0      989.31      980.43     26.68 o 
   4   9   0       14.25       17.24      5.93 o 
   5   9   0        2.24       -2.92      3.82 o 
  -5  10   0        2.84        6.07      4.77 o 
  -4  10   0       27.82       21.22      7.01 o 
  -3  10   0        3.53        2.71      3.12 o 
  -2  10   0       70.77       67.21      5.71 o 
  -1  10   0      556.06      502.63     32.95 o 
   0  10   0      177.72      180.87      7.94 o 
   1  10   0      377.30      347.61     14.43 o 
   2  10   0        1.27        0.41      1.45 o 
   3  10   0      543.33      495.02     17.80 o 
   4  10   0       42.40       37.26      8.29 o 
   5  10   0      107.29      112.32     16.30 o 
  -5  11   0       74.53      102.49     15.48 o 
  -4  11   0       21.99       14.37      6.40 o 
  -3  11   0       74.53       91.61     13.63 o 
  -2  11   0       38.52       30.31      3.94 o 
  -1  11   0        2.11        3.87      4.06 o 
   0  11   0      271.42      278.90     12.37 o 
   1  11   0      115.84      115.03      6.83 o 
   2  11   0       84.62       70.45      5.14 o 
   3  11   0      110.48      110.28      7.98 o 
   4  11   0        6.50        8.65      4.37 o 
   5  11   0       30.61       41.28     10.22 o 
  -4  12   0        2.84        5.45      5.47 o 
  -3  12   0        5.72        7.50      5.68 o 
  -2  12   0       75.90       54.92     10.73 o 
  -1  12   0       13.73       11.94      2.39 o 
   0  12   0        0.63        4.81      2.24 o 
   1  12   0      216.52      207.92     11.81 o 
   2  12   0        9.16       11.95      3.83 o 
   3  12   0        0.04        1.75      1.92 o 
   4  12   0      143.03      153.39     18.23 o 
  -4  13   0      224.91      232.61     24.30 o 
  -3  13   0      192.75      192.66     21.24 o 
  -2  13   0        2.02        2.03      5.46 o 
  -1  13   0        9.94        7.30      5.85 o 
   0  13   0       10.65        4.55      3.35 o 
   1  13   0        5.74        2.29      1.87 o 
   2  13   0       68.33       69.44      9.09 o 
   3  13   0        2.95        2.29      2.15 o 
   4  13   0       44.61       49.85     10.67 o 
  -4  14   0       24.43       41.48     10.97 o 
  -3  14   0      141.26      148.45     18.88 o 
  -2  14   0       31.06       36.86      9.03 o 
  -1  14   0       92.45      101.03      6.96 o 
   0  14   0       84.20       74.83      6.81 o 
   1  14   0      245.85      255.27     13.97 o 
   2  14   0        3.27        3.56      3.45 o 
   4  14   0        2.11        1.07      2.58 o 
  -3  15   0        1.47        3.70      5.80 o 
  -2  15   0        1.73        3.03      3.90 o 
  -1  15   0      292.29      302.35     25.67 o 
   0  15   0        0.21        3.71      4.47 o 
   1  15   0       41.70       40.13      5.56 o 
   2  15   0       49.50       49.15      6.42 o 
  -3  16   0       11.14       12.92      6.93 o 
  -2  16   0        0.18        3.53      5.35 o 
  -1  16   0       15.28       12.05      5.46 o 
   0  16   0        0.00        7.34      3.59 o 
   1  16   0       14.68        9.59      2.98 o 
   2  16   0        2.94        0.62      3.93 o 
   3  16   0       83.67       95.56     15.65 o 
  -2  17   0        3.85        3.53      5.48 o 
  -1  17   0       30.40       41.56     10.30 o 
   0  17   0      127.48      120.53     16.44 o 
   1  17   0       77.15       82.29     12.64 o 
   2  17   0        7.99        4.01      1.87 o 
  -1  18   0       43.13       63.38     13.29 o 
   0  18   0       19.37       31.77      9.17 o 
   1  18   0       15.73       22.48      6.71 o 
  -1 -18   1       12.19        9.76      4.70 o 
   0 -18   1       43.30       50.57     10.89 o 
   1 -18   1       19.37       22.79      7.17 o 
  -2 -17   1       29.40       33.88      5.48 o 
  -1 -17   1       26.56       29.48      7.95 o 
   0 -17   1      210.95      194.66     21.16 o 
   1 -17   1       86.06       86.40     14.85 o 
   2 -17   1       11.42       10.39      5.74 o 
  -2 -16   1        7.45        2.20      1.78 o 
  -1 -16   1       25.29       24.34      4.43 o 
   0 -16   1        2.51       -0.06      3.52 o 
   1 -16   1        0.60        3.52      4.55 o 
   2 -16   1       47.76       34.47      9.48 o 
   3 -16   1       32.58       48.38     12.46 o 
  -2 -15   1        0.10       -2.11      2.11 o 
  -1 -15   1        8.47       10.10      7.60 o 
   0 -15   1       64.96       59.42      5.88 o 
   1 -15   1       62.03       69.87     12.51 o 
   2 -15   1       12.36        3.60      4.77 o 
   3 -15   1        2.53       15.28      7.42 o 
  -4 -14   1       28.73       51.79     11.18 o 
  -3 -14   1       32.43       32.82      8.51 o 
  -2 -14   1        5.69        2.90      2.42 o 
  -1 -14   1      137.53      134.66     10.03 o 
   0 -14   1      146.71      143.54      9.17 o 
   1 -14   1        1.19        1.14      0.59 o 
   2 -14   1        1.01        1.52      4.85 o 
   3 -14   1       27.48       40.52     10.47 o 
   4 -14   1        1.86        7.51      7.12 o 
  -4 -13   1        2.38        2.48      3.43 o 
  -3 -13   1       62.12       70.94     12.02 o 
  -2 -13   1        7.99        4.40      2.83 o 
  -1 -13   1      352.17      321.63     15.48 o 
   0 -13   1      281.33      260.46     12.79 o 
   1 -13   1       81.39       81.40      5.39 o 
   2 -13   1       76.19       85.31     13.38 o 
   3 -13   1      336.60      314.67     27.18 o 
   4 -13   1       19.99       20.26      8.26 o 
  -4 -12   1       19.89       20.26      6.34 o 
  -3 -12   1       15.55       15.88      5.49 o 
  -2 -12   1       96.00      114.31     11.29 o 
  -1 -12   1       21.00       16.97      3.50 o 
   0 -12   1      131.77      115.54      7.81 o 
   1 -12   1       64.19       63.23      4.60 o 
   2 -12   1        2.21        3.98      4.48 o 
   3 -12   1      652.52      688.91     40.65 o 
   4 -12   1       54.39       62.32     12.05 o 
  -5 -11   1       22.18       34.91      9.79 o 
  -4 -11   1       40.43       38.03      9.03 o 
  -3 -11   1        5.74        2.34      2.02 o 
  -2 -11   1       58.91       51.06      4.42 o 
  -1 -11   1      125.52      107.76     11.63 o 
   0 -11   1       79.66       66.01      5.76 o 
   1 -11   1       23.61       22.65      5.39 o 
   2 -11   1      511.65      475.36     29.76 o 
   3 -11   1        0.66        6.73      5.19 o 
   4 -11   1       31.08       50.67     10.93 o 
  -5 -10   1       12.64       11.74      5.79 o 
  -4 -10   1       58.73       60.58     11.02 o 
  -3 -10   1       58.14       54.75      5.20 o 
  -2 -10   1      234.27      256.53     12.16 o 
  -1 -10   1       93.98      106.98      7.60 o 
   0 -10   1      524.70      512.62     16.87 o 
   1 -10   1      708.74      656.70     18.03 o 
   2 -10   1      231.43      213.91      9.73 o 
   3 -10   1        0.00       -1.21      1.21 o 
   4 -10   1       13.11        8.53      4.97 o 
   5 -10   1       27.85       38.19      9.90 o 
  -5  -9   1       10.42        9.31      4.98 o 
  -4  -9   1      131.91      163.22     17.95 o 
  -3  -9   1      937.79      897.24     24.84 o 
  -2  -9   1      287.71      319.61     10.49 o 
  -1  -9   1      421.60      404.43     12.70 o 
   0  -9   1        0.12        0.24      1.12 o 
   1  -9   1     1182.70     1160.17     30.97 o 
   2  -9   1       20.99       17.77      2.52 o 
   3  -9   1      187.65      161.65      9.14 o 
   4  -9   1       19.08       13.33      5.62 o 
   5  -9   1        0.10        1.27      3.19 o 
  -5  -8   1       39.43       43.80      9.89 o 
  -4  -8   1       15.17       22.55      6.57 o 
  -3  -8   1      530.96      509.71     28.60 o 
  -2  -8   1      149.89      139.47      6.76 o 
  -1  -8   1      463.42      504.79     13.73 o 
   0  -8   1       63.43       70.83      4.32 o 
   1  -8   1       46.28       48.00      3.27 o 
   2  -8   1      313.14      298.47     11.23 o 
   3  -8   1      189.79      172.58      9.28 o 
   4  -8   1        8.94       10.16      4.37 o 
   5  -8   1       12.22        8.43      4.42 o 
  -5  -7   1       37.72       31.57      8.14 o 
  -4  -7   1       76.17       91.37     12.71 o 
  -3  -7   1        0.01        0.05      0.56 o 
  -2  -7   1      165.16      182.49      7.13 o 
  -1  -7   1      210.61      273.26      8.94 o 
   0  -7   1     1127.24     1212.50     28.55 o 
   1  -7   1       38.79       30.82      1.96 o 
   2  -7   1      234.86      221.63      7.97 o 
   3  -7   1       13.69       12.49      2.30 o 
   4  -7   1      110.64       97.45     11.95 o 
   5  -7   1        5.25       10.04      4.67 o 
  -5  -6   1        8.55        9.15      4.13 o 
  -4  -6   1      486.90      451.54     28.39 o 
  -3  -6   1       97.51      107.93     11.84 o 
  -2  -6   1      126.80      131.17      6.70 o 
  -1  -6   1     1150.49     1165.68     22.28 o 
   0  -6   1     1879.96     1983.62     33.48 o 
   1  -6   1        2.51        2.17      0.50 o 
   2  -6   1      347.65      330.81     13.99 o 
   3  -6   1      231.48      190.44      9.84 o 
   4  -6   1       40.14       39.81      7.36 o 
   5  -6   1       70.35       69.28      7.98 o 
  -6  -5   1       11.29        5.92      4.82 o 
  -5  -5   1        4.19        1.38      2.87 o 
  -4  -5   1       71.88       82.23     11.24 o 
  -3  -5   1      108.03       88.63     10.40 o 
  -2  -5   1     1763.32     1608.56     18.53 o 
  -1  -5   1      763.05      776.43     31.26 o 
   0  -5   1        9.72       17.52      5.99 o 
   1  -5   1      373.69      353.53     24.13 o 
   2  -5   1      862.01      900.23     15.67 o 
   3  -5   1      335.21      327.63     12.87 o 
   4  -5   1       55.27       62.86      8.70 o 
   5  -5   1        0.32        0.39      3.27 o 
  -6  -4   1        0.47       -3.06      4.64 o 
  -5  -4   1       17.89       12.91      5.65 o 
  -4  -4   1       61.49       59.92      9.51 o 
  -3  -4   1      253.38      242.63     12.24 o 
  -2  -4   1        9.89        3.77      0.62 o 
  -1  -4   1     3076.95     3066.62     57.81 o 
   0  -4   1      396.15      465.99     18.20 o 
   1  -4   1       48.73       41.94      3.28 o 
   2  -4   1      957.04      920.50     18.69 o 
   3  -4   1      388.56      399.96     22.15 o 
   4  -4   1       67.62       74.84      8.93 o 
   5  -4   1      202.44      223.81     13.52 o 
   6  -4   1      167.90      178.33     20.87 o 
  -6  -3   1        0.19       -2.37      4.76 o 
  -5  -3   1       62.20       61.45     10.60 o 
  -4  -3   1       59.45       67.86     10.49 o 
  -3  -3   1      277.32      264.72     17.49 o 
  -2  -3   1        7.63        8.78      1.91 o 
  -1  -3   1      497.49      463.26      9.21 o 
   0  -3   1      142.11      142.85      7.84 o 
   1  -3   1      553.30      513.37     12.24 o 
   2  -3   1      123.02      113.24      6.20 o 
   3  -3   1       37.43       36.61      3.99 o 
   4  -3   1      188.23      201.10     11.02 o 
   5  -3   1      251.39      278.65     14.50 o 
   6  -3   1      231.05      263.15     25.52 o 
  -6  -2   1      147.02      133.99     18.27 o 
  -5  -2   1       83.91       93.61     13.27 o 
  -4  -2   1       12.48       12.65      4.21 o 
  -3  -2   1      250.72      211.32     15.72 o 
  -2  -2   1      443.08      407.43     19.61 o 
  -1  -2   1     6518.17     7118.01    180.67 o 
   0  -2   1       12.40       13.99      1.96 o 
   1  -2   1     1014.09      982.84     30.62 o 
   2  -2   1       57.21       66.51      5.60 o 
   3  -2   1      195.62      207.45     12.78 o 
   4  -2   1      225.49      247.44     12.02 o 
   5  -2   1      192.76      197.56     11.62 o 
   6  -2   1       41.35       45.62     10.60 o 
  -6  -1   1      232.25      254.35     25.19 o 
  -5  -1   1      159.77      155.81     17.26 o 
  -4  -1   1       16.34       18.18      2.32 o 
  -3  -1   1       61.32       75.32      3.77 o 
  -2  -1   1       63.18       53.13      6.19 o 
  -1  -1   1      155.19      140.69      8.11 o 
   1  -1   1      433.93      410.82     10.56 o 
   2  -1   1      174.80      155.49      8.96 o 
   3  -1   1      497.20      489.78     15.60 o 
   4  -1   1      314.05      320.33     13.37 o 
   5  -1   1      364.73      379.10     15.86 o 
   6  -1   1       36.15       29.35      8.07 o 
  -6   0   1       26.56       27.06      8.69 o 
  -5   0   1      535.29      555.07     34.55 o 
  -4   0   1      334.22      371.75     12.72 o 
  -3   0   1       58.62       49.36      3.66 o 
  -2   0   1      384.01      400.73      9.22 o 
  -1   0   1      256.87      227.52     10.47 o 
   1   0   1     4886.62     4547.17    114.33 o 
   2   0   1      156.78      164.50      6.68 o 
   3   0   1       15.55        9.00      1.70 o 
   4   0   1        7.59        9.04      2.47 o 
   5   0   1      118.30      128.31      8.17 o 
   6   0   1       60.90       62.53     12.20 o 
  -6   1   1       37.36       41.40      9.93 o 
  -5   1   1      116.76      140.62     16.44 o 
  -4   1   1       26.23       29.12      3.67 o 
  -3   1   1        7.94        7.87      1.33 o 
  -2   1   1       58.84       65.72      3.12 o 
  -1   1   1     3814.38     3651.89     65.26 o 
   1   1   1     3209.00     2929.99    133.42 o 
   2   1   1      229.23      230.49      7.86 o 
   3   1   1      346.06      395.78     16.85 o 
   4   1   1      304.93      328.13     12.25 o 
   5   1   1       60.53       48.92      9.39 o 
   6   1   1      179.50      182.56     20.60 o 
  -6   2   1       23.20       21.58      7.69 o 
  -5   2   1      108.11      118.54      8.17 o 
  -4   2   1        7.38        3.41      2.36 o 
  -3   2   1        6.97        3.57      1.06 o 
  -2   2   1      113.59       96.95      4.89 o 
  -1   2   1      168.54      148.95      4.51 o 
   0   2   1     2293.54     2939.20     98.61 o 
   1   2   1       24.13       34.87     10.08 o 
   2   2   1       57.69       61.38      4.40 o 
   3   2   1      411.34      427.67     13.44 o 
   4   2   1       19.66       21.51      4.58 o 
   5   2   1       20.70       13.19      5.16 o 
   6   2   1       61.24       49.16     10.59 o 
  -6   3   1       73.56       84.27     14.27 o 
  -5   3   1       23.05       24.34      4.11 o 
  -4   3   1        3.76       -0.84      2.02 o 
  -3   3   1       89.89       91.38      4.91 o 
  -2   3   1       79.11       87.03      4.16 o 
  -1   3   1       66.00       89.58      9.29 o 
   0   3   1      191.04      246.72     10.48 o 
   1   3   1      747.65      761.20     36.24 o 
   2   3   1     1289.22     1269.51     29.30 o 
   3   3   1      311.67      327.60     10.45 o 
   4   3   1       35.43       42.69      3.17 o 
   5   3   1       31.26       32.04      7.50 o 
   6   3   1       31.27       32.25      8.38 o 
  -6   4   1       17.11       33.33      9.51 o 
  -5   4   1       91.54      101.41      8.52 o 
  -4   4   1      234.79      266.94     15.61 o 
  -3   4   1        3.31        5.52      1.43 o 
  -2   4   1      866.94      864.32     17.89 o 
  -1   4   1      203.30      210.25     17.00 o 
   0   4   1      157.41      207.18     12.74 o 
   1   4   1      151.57      163.44     13.21 o 
   2   4   1       50.23       59.88      3.19 o 
   3   4   1      310.92      347.02     20.93 o 
   4   4   1       20.91       28.71      6.51 o 
   5   4   1        1.50        1.62      2.57 o 
   6   4   1      188.35      169.93     19.91 o 
  -6   5   1       97.47       99.41     15.87 o 
  -5   5   1       60.16       76.13      7.80 o 
  -4   5   1       62.76       65.96      6.10 o 
  -3   5   1     1354.48     1350.51     38.87 o 
  -2   5   1     1482.24     1424.59     26.74 o 
  -1   5   1      490.91      481.97     25.98 o 
   0   5   1      366.77      437.89     12.81 o 
   1   5   1     2081.29     2206.73     64.48 o 
   2   5   1       80.87       61.56      3.57 o 
   3   5   1      353.69      351.73     11.36 o 
   4   5   1        0.44        3.49      2.70 o 
   5   5   1       59.37       49.91      9.44 o 
   6   5   1       25.34       26.62      8.35 o 
  -5   6   1       52.64       61.91      7.32 o 
  -4   6   1       78.94       87.05     10.77 o 
  -3   6   1        3.25        5.35      1.56 o 
  -2   6   1       71.28       77.68      5.13 o 
  -1   6   1      645.19      726.10     37.15 o 
   0   6   1       54.46       53.72      4.25 o 
   1   6   1        0.17        0.50      0.63 o 
   2   6   1        0.44        0.33      0.54 o 
   3   6   1      108.96      117.90      5.41 o 
   4   6   1       16.53       18.07      5.27 o 
   5   6   1      187.72      196.91     19.38 o 
   6   6   1       38.25       44.46     10.17 o 
  -5   7   1       17.57       12.13      3.86 o 
  -4   7   1        1.83        2.90      3.17 o 
  -3   7   1        1.09        1.20      1.22 o 
  -2   7   1      164.32      172.09      8.70 o 
  -1   7   1      755.21      805.00     27.82 o 
   0   7   1     1635.06     1862.79     33.50 o 
   1   7   1       41.38       35.49      2.60 o 
   2   7   1      233.47      228.34      9.84 o 
   3   7   1        2.64        1.63      1.07 o 
   4   7   1       41.19       45.48      8.54 o 
   5   7   1       28.70       36.00      8.29 o 
  -5   8   1        3.71        1.44      2.86 o 
  -4   8   1        6.25        9.07      4.85 o 
  -3   8   1       43.49       42.01      4.77 o 
  -2   8   1      206.66      201.16     12.47 o 
  -1   8   1       54.90       50.81      3.42 o 
   0   8   1       94.69      129.92      5.95 o 
   1   8   1        1.71        0.44      0.62 o 
   2   8   1       70.58       73.44      5.61 o 
   3   8   1      476.75      461.55     21.98 o 
   4   8   1       98.57       96.25     12.66 o 
   5   8   1        0.03        2.50      2.71 o 
  -5   9   1        8.14        0.40      3.26 o 
  -4   9   1        6.43        3.53      3.78 o 
  -3   9   1       97.31       84.70      8.70 o 
  -2   9   1       60.24       57.69      5.26 o 
  -1   9   1       65.66       57.72      4.15 o 
   0   9   1      141.83      170.24      7.66 o 
   1   9   1      187.46      231.03     15.25 o 
   2   9   1       20.38       19.56      2.65 o 
   3   9   1        9.86        5.64      2.05 o 
   4   9   1        0.15       -2.13      2.13 o 
   5   9   1        1.98        1.75      3.53 o 
  -5  10   1       44.46       76.10     12.27 o 
  -4  10   1       27.01       39.16      8.65 o 
  -3  10   1       93.92       87.43      7.27 o 
  -2  10   1       47.01       38.79      3.34 o 
  -1  10   1      208.14      207.92     13.61 o 
   0  10   1       22.60       35.13      3.03 o 
   1  10   1       16.52       18.94      2.77 o 
   2  10   1      222.59      202.99     10.78 o 
   3  10   1      464.78      452.86     16.91 o 
   4  10   1       86.77       84.19     12.41 o 
   5  10   1       27.15       21.66      6.80 o 
  -5  11   1       73.75       83.26     13.64 o 
  -4  11   1        0.00       -1.04      3.30 o 
  -3  11   1       79.44       93.69     13.68 o 
  -2  11   1        3.46        2.09      0.88 o 
  -1  11   1       39.06       37.65      4.23 o 
   0  11   1      293.20      283.68     12.83 o 
   1  11   1       11.74        7.98      2.08 o 
   2  11   1      117.85      140.08      9.26 o 
   3  11   1       25.57       18.23      3.26 o 
   4  11   1       16.84       14.40      5.49 o 
   5  11   1       20.36       31.78      8.43 o 
  -4  12   1        0.20        2.57      4.40 o 
  -3  12   1      178.31      158.47     18.03 o 
  -2  12   1        0.00       -0.68      0.68 o 
  -1  12   1     1517.31     1441.57     36.07 o 
   0  12   1        7.67        7.67      2.34 o 
   1  12   1      153.60      171.08     10.66 o 
   3  12   1        4.17        0.44      2.07 o 
   4  12   1      187.66      196.40     20.13 o 
   5  12   1      246.11      242.51     24.40 o 
  -4  13   1       27.41       69.20     13.74 o 
  -3  13   1       44.11       44.27     10.26 o 
  -2  13   1       34.64       34.03      8.44 o 
  -1  13   1       69.76       64.87      6.48 o 
   0  13   1       52.60       52.32      5.74 o 
   1  13   1        2.77        2.22      1.66 o 
   3  13   1       41.40       38.40      8.32 o 
   4  13   1      125.65      163.27     18.88 o 
  -4  14   1      524.26      588.10     40.52 o 
  -3  14   1      154.73      148.52     18.90 o 
  -2  14   1       40.27       47.60     10.25 o 
  -1  14   1       90.45       81.54      6.70 o 
   0  14   1      699.86      701.96     24.12 o 
   1  14   1       62.67       64.73      6.87 o 
   2  14   1        2.97       -2.29      2.55 o 
   4  14   1       54.29       49.25     10.61 o 
  -3  15   1      279.40      330.03     29.24 o 
  -2  15   1       20.60       23.61      7.88 o 
  -1  15   1      270.94      247.66     12.36 o 
   0  15   1      375.58      330.72     15.86 o 
   1  15   1        1.46       -0.40      1.52 o 
   2  15   1        3.68        5.06      4.20 o 
   4  15   1       30.92       37.45      9.72 o 
  -3  16   1       87.90      116.42     17.84 o 
  -2  16   1       32.76       35.17      9.81 o 
  -1  16   1       89.30       88.79     13.70 o 
   0  16   1        0.50        3.25      1.67 o 
   1  16   1      108.80      116.26      9.75 o 
   2  16   1      240.19      252.61     23.41 o 
   3  16   1       15.03       20.25      7.59 o 
  -2  17   1       16.58       24.31      8.54 o 
  -1  17   1       31.11       39.20      9.46 o 
   0  17   1        0.10        0.42      2.91 o 
   1  17   1       24.09       24.44      5.91 o 
   2  17   1       27.11       29.81      7.79 o 
   3  17   1      126.61      128.90     18.96 o 
  -1  18   1       96.28      120.51     17.40 o 
   0  18   1        5.11        7.65      4.17 o 
   1  18   1       18.90        9.13      4.80 o 
   2  18   1        5.27        6.37      4.28 o 
   0  19   1      140.80      139.63     18.48 o 
  -1 -18   2      104.38      115.20     15.99 o 
   0 -18   2        7.85        5.53      4.86 o 
   1 -18   2       14.73        8.57      5.51 o 
  -2 -17   2        0.70       -3.43      3.68 o 
  -1 -17   2        8.11        5.04      3.30 o 
   0 -17   2        0.53       -1.06      3.76 o 
   1 -17   2        0.34       -1.20      3.74 o 
   2 -17   2      168.79      228.29     25.48 o 
  -2 -16   2       37.09       38.08      6.81 o 
  -1 -16   2        9.48        9.17      4.89 o 
   0 -16   2        8.69       16.17      7.13 o 
   1 -16   2      197.52      213.17     22.65 o 
   2 -16   2       18.25        8.33      4.82 o 
  -2 -15   2      145.62      142.35     18.29 o 
  -1 -15   2       55.32       45.56      5.89 o 
   0 -15   2       52.18       39.79      9.10 o 
   1 -15   2       12.05       10.73      5.14 o 
   2 -15   2        3.65       11.64      6.73 o 
   3 -15   2      116.52      141.62     19.64 o 
  -4 -14   2       54.62       54.58     11.99 o 
  -3 -14   2        0.83       -2.26      3.44 o 
  -2 -14   2       10.58        8.57      3.61 o 
  -1 -14   2      247.56      249.39     13.84 o 
   0 -14   2      215.60      207.90     10.81 o 
   1 -14   2        5.48        5.62      4.85 o 
   2 -14   2        0.15       -4.05      4.07 o 
   3 -14   2       22.68       39.83     10.08 o 
  -4 -13   2        2.01        0.85      2.19 o 
  -3 -13   2       14.80        8.70      4.29 o 
  -2 -13   2       78.17       94.33     11.01 o 
  -1 -13   2       68.44       65.92      6.61 o 
   0 -13   2        2.83        2.85      1.91 o 
   1 -13   2       97.06       89.55      4.20 o 
   2 -13   2       95.08      107.62     15.03 o 
   3 -13   2       28.83       49.38     11.49 o 
   4 -13   2        1.39        1.61      3.28 o 
  -4 -12   2      527.52      582.61     38.75 o 
  -3 -12   2        4.00        3.15      2.89 o 
  -2 -12   2      355.76      361.84     21.59 o 
  -1 -12   2        5.99       16.95      5.55 o 
   0 -12   2       19.03       18.78      3.32 o 
   1 -12   2      227.87      219.78      7.68 o 
   2 -12   2      801.92      735.24     39.90 o 
   3 -12   2      233.17      238.34     22.55 o 
   4 -12   2        0.73        2.37      3.89 o 
  -5 -11   2        4.41        3.01      2.89 o 
  -4 -11   2       10.41        2.78      2.62 o 
  -3 -11   2       26.90       24.23      6.74 o 
  -2 -11   2       25.40       34.07      3.82 o 
  -1 -11   2       45.98       31.20      6.65 o 
   0 -11   2        0.10       -0.45      1.03 o 
   1 -11   2      263.16      257.65      8.46 o 
   2 -11   2      106.18      101.64     13.11 o 
   3 -11   2      594.18      556.76     34.42 o 
   4 -11   2        4.83        4.93      4.81 o 
  -5 -10   2       16.32       16.16      6.76 o 
  -4 -10   2      122.71      127.17     16.39 o 
  -3 -10   2      466.75      457.85     16.83 o 
  -2 -10   2       12.68        9.29      1.87 o 
  -1 -10   2        4.48        3.69      2.06 o 
   0 -10   2       47.49       54.42      4.74 o 
   1 -10   2        9.70        8.08      1.13 o 
   2 -10   2     2505.35     2354.90     81.47 o 
   3 -10   2       35.92       36.81      8.50 o 
   4 -10   2        0.02       -3.13      3.73 o 
   5 -10   2        5.72        2.83      4.11 o 
  -5  -9   2        0.07       -2.13      4.26 o 
  -4  -9   2      179.24      195.42     20.31 o 
  -3  -9   2       47.39       38.08      5.78 o 
  -2  -9   2      191.94      176.98      9.20 o 
  -1  -9   2        2.95        4.80      2.22 o 
   0  -9   2       51.06       57.92      4.03 o 
   1  -9   2        5.65        5.23      5.24 o 
   2  -9   2       56.46       46.20      3.54 o 
   3  -9   2       57.22       67.20      8.60 o 
   4  -9   2       19.58       19.37      6.43 o 
   5  -9   2       11.60       18.66      6.87 o 
  -5  -8   2        4.43       11.90      6.01 o 
  -4  -8   2      286.98      280.08     23.96 o 
  -3  -8   2      709.22      681.64     33.80 o 
  -2  -8   2        4.71       10.07      1.82 o 
  -1  -8   2       10.70        9.02      1.66 o 
   0  -8   2      414.04      439.06     11.95 o 
   1  -8   2      280.56      278.28     18.36 o 
   2  -8   2      841.70      723.82     34.29 o 
   3  -8   2      433.24      414.54     23.50 o 
   4  -8   2        0.80        2.35      2.59 o 
   5  -8   2        3.19        8.78      5.42 o 
  -5  -7   2        0.16        0.18      1.85 o 
  -4  -7   2      112.72      118.12     14.63 o 
  -3  -7   2        9.87       10.26      4.31 o 
  -2  -7   2       19.81       11.16      1.50 o 
  -1  -7   2      654.88      585.10     14.57 o 
   0  -7   2      295.08      307.35      9.11 o 
   1  -7   2       36.03       50.77      7.43 o 
   2  -7   2        3.02        1.67      1.06 o 
   3  -7   2        3.48        4.55      5.89 o 
   4  -7   2      174.26      157.03     15.80 o 
   5  -7   2       12.80       18.13      5.79 o 
  -5  -6   2        6.23        5.99      3.91 o 
  -4  -6   2      300.00      317.62     23.85 o 
  -3  -6   2      150.52      145.27     14.28 o 
  -2  -6   2      849.27      850.03     20.65 o 
  -1  -6   2        1.87        0.77      0.86 o 
   0  -6   2      400.66      506.12     15.87 o 
   1  -6   2       85.06       82.40      8.66 o 
   2  -6   2      105.86      100.22      5.34 o 
   3  -6   2       15.03        8.93      2.61 o 
   4  -6   2       28.23       25.38      3.80 o 
   5  -6   2       15.97       14.93      5.38 o 
  -6  -5   2        0.06       -2.01      4.16 o 
  -5  -5   2        0.03       -1.74      2.27 o 
  -4  -5   2        3.68        4.45      3.33 o 
  -3  -5   2       30.14       18.79      5.61 o 
  -2  -5   2      266.44      288.22     10.55 o 
  -1  -5   2       72.79       80.56      3.93 o 
   0  -5   2      447.75      426.66     13.39 o 
   1  -5   2        0.01       -2.62      2.62 o 
   2  -5   2      230.80      233.05      8.72 o 
   3  -5   2     1592.80     1611.18     31.42 o 
   4  -5   2      352.78      371.72     32.00 o 
   5  -5   2        8.35        9.99      3.19 o 
  -6  -4   2      137.52      165.47     20.81 o 
  -5  -4   2        4.10        0.86      3.10 o 
  -4  -4   2       64.33       66.07     10.51 o 
  -3  -4   2       81.79       70.33      9.55 o 
  -2  -4   2        0.00        0.08      0.59 o 
  -1  -4   2      685.80      670.57     13.46 o 
   0  -4   2       13.35       10.30      1.78 o 
   1  -4   2        0.13       -1.81      1.81 o 
   2  -4   2      822.41      785.29     37.77 o 
   3  -4   2       10.68       16.88      4.38 o 
   4  -4   2      651.13      645.94     30.85 o 
   5  -4   2       46.96       44.24      5.90 o 
   6  -4   2       40.78       51.52     11.10 o 
  -6  -3   2       61.04       51.41     11.08 o 
  -5  -3   2       22.33       21.71      6.74 o 
  -4  -3   2        4.93        8.10      4.22 o 
  -3  -3   2      115.08      106.28      7.98 o 
  -2  -3   2        2.16        2.28      2.34 o 
  -1  -3   2     3041.83     2891.30     44.20 o 
   0  -3   2     4461.76     4746.17    122.48 o 
   1  -3   2       84.19       64.58      6.03 o 
   2  -3   2     1762.28     1667.87     85.84 o 
   3  -3   2      285.49      282.83     16.69 o 
   4  -3   2        1.00        2.59      2.17 o 
   5  -3   2      106.03      103.32      8.75 o 
   6  -3   2        1.41       -1.74      4.50 o 
  -6  -2   2      132.00      140.89     19.09 o 
  -5  -2   2      143.98      148.32     17.29 o 
  -4  -2   2      171.83      166.57     16.10 o 
  -3  -2   2      150.94      152.43      9.41 o 
  -2  -2   2        7.56       10.33      3.13 o 
  -1  -2   2     7121.30     6634.76    118.13 o 
   0  -2   2      523.49      513.32     20.95 o 
   1  -2   2      224.70      249.77     12.27 o 
   2  -2   2      597.57      589.61     34.13 o 
   3  -2   2        1.08       -0.95      1.82 o 
   4  -2   2       23.12       35.70      4.61 o 
   5  -2   2      104.99      114.42      8.81 o 
   6  -2   2      121.43      141.92     18.12 o 
  -6  -1   2      128.52      142.44     18.99 o 
  -5  -1   2       10.81       14.23      5.78 o 
  -4  -1   2        0.82        1.64      3.40 o 
  -3  -1   2      193.05      219.82     16.22 o 
  -2  -1   2      145.80      143.18     10.81 o 
  -1  -1   2     7086.95     6499.81    165.40 o 
   0  -1   2       28.90       30.78      1.56 o 
   1  -1   2     1467.99     1355.36     39.91 o 
   2  -1   2        2.57        4.92      1.79 o 
   3  -1   2      199.69      193.37      9.22 o 
   4  -1   2      180.53      165.19      9.39 o 
   5  -1   2       24.21       24.35      3.89 o 
   6  -1   2       30.28       46.70     10.29 o 
  -6   0   2      117.39      117.14     17.19 o 
  -5   0   2        2.03       -1.12      3.24 o 
  -4   0   2        3.69       11.40      4.62 o 
  -3   0   2      115.64      116.94      5.30 o 
  -2   0   2       53.56       47.60      2.76 o 
  -1   0   2     1599.85     1590.37     30.70 o 
   0   0   2     1040.26      883.88     22.18 o 
   2   0   2        0.98        1.28      0.92 o 
   3   0   2       26.89       22.81      2.94 o 
   4   0   2       13.50       18.50      2.92 o 
   5   0   2        0.91       -0.14      1.43 o 
   6   0   2       13.32       12.68      4.52 o 
  -6   1   2       10.22        4.71      3.15 o 
  -5   1   2        0.34        0.03      2.34 o 
  -4   1   2      413.97      451.44     29.58 o 
  -3   1   2       35.19       35.63      2.55 o 
  -2   1   2       39.69       45.83      2.83 o 
  -1   1   2     8237.02     8145.17    122.48 o 
   0   1   2        1.25        2.04      0.70 o 
   1   1   2     1823.11     1601.69     42.94 o 
   2   1   2      911.17      959.05     32.26 o 
   3   1   2      506.78      533.67     16.03 o 
   4   1   2       17.53       13.98      2.43 o 
   5   1   2        0.00       -1.86      1.86 o 
   6   1   2       55.77       46.40      9.94 o 
  -6   2   2       34.69       31.81      9.03 o 
  -5   2   2        5.60        3.66      3.79 o 
  -4   2   2       53.05       53.69      5.05 o 
  -3   2   2      112.21      105.45      4.44 o 
  -2   2   2      387.92      358.89     10.04 o 
  -1   2   2     9087.87     9288.12    161.56 o 
   0   2   2       11.30       11.37      1.99 o 
   1   2   2     8455.30     9152.94    716.90 o 
   2   2   2      111.31      105.58      5.60 o 
   3   2   2      316.50      332.31     12.97 o 
   4   2   2       22.03       18.11      3.07 o 
   5   2   2        0.75       -0.09      2.31 o 
   6   2   2       60.12       60.27     11.60 o 
  -6   3   2       79.47       77.53     14.05 o 
  -5   3   2       17.75       21.35      3.63 o 
  -4   3   2        1.38        1.56      1.11 o 
  -3   3   2      717.81      736.17     14.98 o 
  -2   3   2      536.36      601.26     24.55 o 
  -1   3   2       50.28       41.52      2.18 o 
   0   3   2      931.38     1209.54     25.07 o 
   1   3   2       14.49       17.38      1.71 o 
   2   3   2      158.54      163.50      7.33 o 
   3   3   2      152.47      168.93     13.04 o 
   4   3   2       10.62        8.00      2.26 o 
   5   3   2        7.51        5.50      3.60 o 
   6   3   2       45.33       56.56     11.37 o 
  -6   4   2       62.25       70.96     13.19 o 
  -5   4   2       10.70       11.11      2.79 o 
  -4   4   2       12.57       11.08      2.31 o 
  -3   4   2      183.63      204.94      9.84 o 
  -2   4   2      131.03      150.81      6.00 o 
  -1   4   2      242.21      281.79     10.59 o 
   0   4   2      119.67      148.92      8.38 o 
   1   4   2     3296.26     4173.61     73.98 o 
   2   4   2      373.28      365.78     12.23 o 
   3   4   2        0.27       -0.64      1.54 o 
   4   4   2       57.63       59.59      4.36 o 
   5   4   2      142.94      136.73     15.42 o 
   6   4   2        0.16       -2.51      2.83 o 
  -6   5   2        0.70        2.32      3.49 o 
  -5   5   2        6.65        5.61      2.79 o 
  -4   5   2        0.03        0.81      1.57 o 
  -3   5   2      546.23      534.59     16.76 o 
  -2   5   2      848.21      916.79     19.43 o 
  -1   5   2       83.31      101.24      4.40 o 
   0   5   2       26.68       35.83      2.68 o 
   1   5   2        2.32        3.49      0.98 o 
   2   5   2      156.13      175.80      6.34 o 
   3   5   2       56.09       44.84      3.78 o 
   4   5   2      113.95      115.50      4.61 o 
   5   5   2        0.77        2.86      3.41 o 
   6   5   2       72.44       69.63     12.44 o 
  -5   6   2        4.33        5.22      4.01 o 
  -4   6   2      148.79      169.64     14.88 o 
  -3   6   2      294.07      290.48     12.75 o 
  -2   6   2       63.85       71.44      5.28 o 
  -1   6   2       85.65       90.30      4.39 o 
   0   6   2       19.06       24.04      2.36 o 
   1   6   2        7.46        8.08      1.45 o 
   2   6   2      925.21      917.98     27.89 o 
   3   6   2       81.70       87.86      5.71 o 
   4   6   2      240.76      232.94     10.26 o 
   5   6   2      158.44      135.29     15.61 o 
   6   6   2       56.14       64.99     11.84 o 
  -5   7   2        9.63       10.32      3.45 o 
  -4   7   2      114.06      105.11     12.09 o 
  -3   7   2      140.92      131.17     10.78 o 
  -2   7   2      143.84      136.20      8.35 o 
  -1   7   2       29.97       32.06      2.93 o 
   0   7   2      185.93      223.76      9.75 o 
   1   7   2       80.28      102.31      5.11 o 
   2   7   2      210.62      199.46     12.09 o 
   3   7   2        4.10        2.18      0.99 o 
   4   7   2      165.19      168.48      7.90 o 
   5   7   2       47.08       52.47      9.89 o 
  -5   8   2        1.92        6.19      3.15 o 
  -4   8   2      206.83      219.98     18.76 o 
  -3   8   2        2.94       -1.50      1.50 o 
  -2   8   2       30.07       32.04      2.83 o 
  -1   8   2      176.45      176.18      8.94 o 
   0   8   2       24.15       26.37      2.82 o 
   1   8   2      163.54      174.69     11.98 o 
   2   8   2      411.10      417.92     15.09 o 
   3   8   2       56.46       56.63      7.71 o 
   4   8   2       60.45       60.59     10.00 o 
   5   8   2       45.73       52.91     10.33 o 
  -5   9   2        8.32        9.83      5.56 o 
  -4   9   2       19.37       28.98      7.68 o 
  -3   9   2       42.70       43.61      5.20 o 
  -2   9   2        0.21       -0.29      0.82 o 
  -1   9   2      298.63      303.91     11.56 o 
   0   9   2       69.60       66.06      4.65 o 
   1   9   2       94.48      100.13      5.92 o 
   2   9   2      138.93      130.17      8.07 o 
   3   9   2       48.00       42.01      4.62 o 
   4   9   2       12.05        6.11      3.18 o 
   5   9   2        0.01       -4.03      4.03 o 
  -5  10   2       69.37       95.50     13.93 o 
  -4  10   2        5.43        2.96      3.52 o 
  -3  10   2      119.23      115.78     15.55 o 
  -2  10   2      936.56      861.13     32.38 o 
  -1  10   2     1377.97     1437.02     34.13 o 
   0  10   2      227.69      306.15     13.22 o 
   1  10   2       12.11       18.82      2.28 o 
   2  10   2     1221.52     1177.96     31.85 o 
   3  10   2       41.32       49.63      5.18 o 
   4  10   2        0.01        3.52      1.85 o 
   5  10   2        1.79        3.49      4.26 o 
  -5  11   2       44.68       62.17     11.80 o 
  -4  11   2       34.98       45.82      9.67 o 
  -3  11   2       47.23       53.02      9.82 o 
  -2  11   2       13.42       13.02      2.20 o 
  -1  11   2       92.13      104.12      5.90 o 
   0  11   2      370.87      414.10     34.20 o 
   1  11   2       80.87       78.30      6.90 o 
   2  11   2      338.02      331.02     20.45 o 
   3  11   2      111.56       99.60      7.74 o 
   4  11   2        0.02        2.48      2.55 o 
   5  11   2        1.18        5.58      3.34 o 
  -4  12   2        0.09       -3.12      3.12 o 
  -3  12   2      103.31      111.70     14.71 o 
  -2  12   2        0.00       -1.07      1.07 o 
  -1  12   2      646.37      648.56     21.53 o 
   0  12   2     1136.82     1264.55     80.30 o 
   1  12   2        4.69        2.78      1.79 o 
   3  12   2       49.26       39.19      8.03 o 
   4  12   2      186.43      170.03     18.26 o 
   5  12   2       42.70       51.05     10.89 o 
  -4  13   2        0.07        6.95      4.91 o 
  -3  13   2       12.47        8.53      4.93 o 
  -2  13   2      279.28      249.19     12.55 o 
  -1  13   2       11.60       12.80      2.91 o 
   0  13   2       66.85       83.40      7.31 o 
   1  13   2      394.29      388.83     17.44 o 
   2  13   2       33.34       21.35      6.32 o 
   3  13   2       42.91       39.42      8.48 o 
   4  13   2        5.96        3.52      3.06 o 
  -4  14   2       69.20       70.05     13.64 o 
  -3  14   2        4.77        5.26      3.82 o 
  -2  14   2       18.63       15.51      3.17 o 
  -1  14   2       84.36       88.04      9.21 o 
   0  14   2      153.71      156.37     10.90 o 
   1  14   2        3.27        2.41      2.65 o 
   2  14   2       15.31       20.55      6.49 o 
   4  14   2        8.12        7.01      4.64 o 
  -3  15   2       20.98       32.83      9.40 o 
  -2  15   2       60.78       83.93     14.00 o 
  -1  15   2      109.15      109.43      8.35 o 
   0  15   2      173.47      161.49     10.96 o 
   1  15   2        9.70        4.06      2.42 o 
   2  15   2        0.52        0.67      2.70 o 
   3  15   2        3.07        0.69      2.76 o 
  -3  16   2       56.22       88.83     15.38 o 
  -2  16   2        1.91        2.95      3.95 o 
  -1  16   2       16.43       11.46      2.72 o 
   0  16   2       76.12       61.75      6.90 o 
   1  16   2        6.84        3.61      2.21 o 
   2  16   2       45.23       46.92      9.94 o 
   3  16   2       45.43       45.17     10.75 o 
  -2  17   2       42.06       56.33     12.53 o 
  -1  17   2        0.01       -1.34      4.18 o 
   0  17   2       92.31      106.81     14.73 o 
   1  17   2       55.58       56.20      6.92 o 
   2  17   2       80.98       70.65     12.54 o 
   3  17   2        8.09        7.70      5.18 o 
  -2  18   2        1.09        3.19      4.31 o 
  -1  18   2      147.96      150.66     19.36 o 
   0  18   2        9.35       13.76      6.56 o 
   1  18   2       23.25       19.75      4.00 o 
   2  18   2      353.90      322.26     27.61 o 
   0  19   2       41.10       40.72      9.63 o 
   1  19   2       52.24       44.11      9.43 o 
   0 -18   3        5.06       -1.67      4.87 o 
  -2 -17   3       33.73       23.66      6.85 o 
  -1 -17   3        7.96        5.67      5.07 o 
   0 -17   3       68.73       73.28     13.77 o 
   1 -17   3       14.68       19.26      8.25 o 
  -2 -16   3       18.99       15.12      4.91 o 
  -1 -16   3       14.60       11.11      5.17 o 
   0 -16   3       21.12       25.19      8.27 o 
   1 -16   3        4.01       19.85      8.62 o 
   2 -16   3      110.65      120.26     17.92 o 
  -2 -15   3        3.42        2.24      2.05 o 
  -1 -15   3       64.99       62.27      6.75 o 
   0 -15   3        2.49       14.44      6.74 o 
   1 -15   3       10.67       11.16      5.52 o 
   2 -15   3       51.54       62.44     12.98 o 
   3 -15   3       69.31       91.18     15.90 o 
  -3 -14   3       58.48       56.35     11.66 o 
  -2 -14   3       21.99       18.64      5.24 o 
  -1 -14   3      176.71      125.91      9.55 o 
   0 -14   3       31.49       21.77      3.12 o 
   1 -14   3       15.12       21.03      7.27 o 
   2 -14   3        0.37        9.48      6.09 o 
   3 -14   3       75.83       83.48     14.74 o 
  -4 -13   3       28.08       34.36      9.79 o 
  -3 -13   3        2.73       -2.45      3.19 o 
  -2 -13   3       14.17       13.47      4.86 o 
  -1 -13   3       53.86       49.61      6.80 o 
   0 -13   3       74.79       64.22      5.32 o 
   1 -13   3      122.00      121.38     15.15 o 
   2 -13   3        7.67        5.19      5.37 o 
   3 -13   3        7.62       11.19      6.11 o 
   4 -13   3       18.77        9.66      5.57 o 
  -4 -12   3       23.22        9.41      5.33 o 
  -3 -12   3      166.13      200.02     20.74 o 
  -2 -12   3       42.25       26.63      4.44 o 
  -1 -12   3        5.21       11.03      4.92 o 
   0 -12   3        0.98        2.77      1.36 o 
   1 -12   3        0.34       -5.38      5.38 o 
   2 -12   3       99.93       84.18     12.26 o 
   3 -12   3        1.35       -2.37      3.94 o 
   4 -12   3       28.25       23.79      7.93 o 
  -4 -11   3      138.34      136.31     17.83 o 
  -3 -11   3      238.97      233.75     21.82 o 
  -2 -11   3      152.71      157.12      8.12 o 
  -1 -11   3      337.79      321.03     20.96 o 
   0 -11   3      359.29      352.75     13.09 o 
   1 -11   3       14.37       12.94      5.13 o 
   2 -11   3     1185.86     1117.84     50.89 o 
   3 -11   3       48.86       43.00      9.64 o 
   4 -11   3        0.01        6.55      5.65 o 
  -5 -10   3        5.73        9.57      5.53 o 
  -4 -10   3       99.54      113.84     15.75 o 
  -3 -10   3       61.58       63.07     10.89 o 
  -2 -10   3       89.21      100.83      6.06 o 
  -1 -10   3        7.06       12.66      6.35 o 
   0 -10   3       30.12       32.58      3.52 o 
   1 -10   3       38.71       46.21      7.97 o 
   2 -10   3       33.44       39.74      8.13 o 
   3 -10   3      118.66      120.74     14.69 o 
   4 -10   3        5.28        4.07      4.79 o 
   5 -10   3        7.60       15.07      7.05 o 
  -5  -9   3        3.32        0.82      3.08 o 
  -4  -9   3       35.89       34.37      8.60 o 
  -3  -9   3      128.69      144.40     16.03 o 
  -2  -9   3        4.63        2.81      1.59 o 
  -1  -9   3       15.55       12.65      2.88 o 
   0  -9   3        0.22        2.04      1.63 o 
   1  -9   3       42.10       47.41      8.43 o 
   2  -9   3        0.77       10.04      5.53 o 
   3  -9   3      130.03      128.32      7.03 o 
   4  -9   3        0.12        1.00      3.74 o 
   5  -9   3       83.36       82.66     13.66 o 
  -5  -8   3        0.03        6.87      6.10 o 
  -4  -8   3      254.33      268.93     23.95 o 
  -3  -8   3      268.78      253.16     20.90 o 
  -2  -8   3        6.67       12.56      2.04 o 
  -1  -8   3       50.44       47.36      3.83 o 
   0  -8   3      264.26      302.06     13.09 o 
   1  -8   3        2.57        6.94      3.83 o 
   2  -8   3       38.88       44.87      8.04 o 
   3  -8   3       13.51       12.88      4.49 o 
   4  -8   3       28.48       19.79      5.99 o 
   5  -8   3       43.50       45.44      9.56 o 
  -5  -7   3       25.72       24.12      7.38 o 
  -4  -7   3      667.11      644.72     38.04 o 
  -3  -7   3      226.23      202.13     18.38 o 
  -2  -7   3       78.21       70.26      4.11 o 
  -1  -7   3     1137.44     1164.16     29.47 o 
   0  -7   3     1595.42     1778.87     40.87 o 
   1  -7   3       20.83       16.23      4.47 o 
   2  -7   3       10.16        6.83      1.21 o 
   3  -7   3      215.09      210.92     10.64 o 
   4  -7   3       30.18       35.34      8.06 o 
   5  -7   3        1.42       -2.29      4.24 o 
  -5  -6   3        3.53        4.72      3.98 o 
  -4  -6   3       10.97       13.37      4.79 o 
  -3  -6   3      234.15      252.21     19.82 o 
  -2  -6   3      994.85     1019.21     25.96 o 
  -1  -6   3        0.01        1.17      0.81 o 
   0  -6   3       63.29       74.92      5.50 o 
   1  -6   3       23.96       33.69      5.45 o 
   2  -6   3       10.74        9.10      1.29 o 
   3  -6   3       35.58       33.23      3.77 o 
   4  -6   3       16.58       18.12      6.82 o 
   5  -6   3        9.53        9.29      3.74 o 
  -5  -5   3       30.29       29.88      8.02 o 
  -4  -5   3       14.51       11.07      4.78 o 
  -3  -5   3       23.40       17.78      4.97 o 
  -2  -5   3      634.33      615.44     18.10 o 
  -1  -5   3     2184.11     2102.65     35.51 o 
   0  -5   3      838.02      874.14     22.40 o 
   1  -5   3      587.48      656.50     27.64 o 
   2  -5   3      356.59      380.06     11.75 o 
   3  -5   3       57.03       48.60      4.46 o 
   4  -5   3       15.26       13.92      2.83 o 
   5  -5   3       64.50       64.02      7.26 o 
  -6  -4   3       20.85       25.27      8.71 o 
  -5  -4   3       13.24       12.03      5.19 o 
  -4  -4   3       10.01       10.18      4.01 o 
  -3  -4   3        0.70        1.29      2.43 o 
  -2  -4   3      610.69      657.32     30.97 o 
  -1  -4   3      377.02      380.43      9.44 o 
   0  -4   3     1162.91     1287.41     22.08 o 
   1  -4   3        7.20        6.26      1.74 o 
   2  -4   3       56.68       21.87     34.65 o 
   3  -4   3       20.66       17.78      4.81 o 
   4  -4   3      336.10      338.04     21.65 o 
   5  -4   3       13.61       12.72      5.55 o 
  -6  -3   3       39.59       55.24     12.56 o 
  -5  -3   3        6.54       11.82      5.34 o 
  -4  -3   3        4.13        1.99      2.19 o 
  -3  -3   3      263.46      304.90     20.32 o 
  -2  -3   3      873.84      859.54     34.42 o 
  -1  -3   3     1271.03     1201.42     26.34 o 
   0  -3   3      824.42      823.39     21.74 o 
   1  -3   3      230.19      223.51      6.91 o 
   2  -3   3      476.55      516.88     23.41 o 
   3  -3   3       10.08       12.79      3.40 o 
   4  -3   3        5.94        3.62      2.05 o 
   5  -3   3       12.25       12.51      4.58 o 
   6  -3   3        0.01        1.68      2.21 o 
  -6  -2   3        0.70        5.67      4.50 o 
  -5  -2   3        9.25        8.35      3.90 o 
  -4  -2   3       40.36       38.33      7.96 o 
  -3  -2   3       72.55       75.35      9.41 o 
  -2  -2   3      676.49      672.55     28.63 o 
  -1  -2   3        5.67        6.36      1.16 o 
   0  -2   3       23.28       31.08      1.33 o 
   1  -2   3      938.51      899.53     30.91 o 
   2  -2   3      221.69      223.40     13.51 o 
   3  -2   3      143.57      129.75     10.65 o 
   4  -2   3      106.50       95.77      7.41 o 
   5  -2   3      480.09      501.13     22.94 o 
   6  -2   3        0.95        2.61      3.04 o 
  -6  -1   3        0.21       -1.94      3.56 o 
  -5  -1   3        0.16       -3.46      3.46 o 
  -4  -1   3       47.29       40.92      8.05 o 
  -3  -1   3        6.41        2.30      1.60 o 
  -2  -1   3      607.15      642.89     27.38 o 
  -1  -1   3     1033.00      959.11     31.68 o 
   0  -1   3      996.12      851.90     12.44 o 
   1  -1   3     1853.29     1786.52     52.40 o 
   2  -1   3       15.62       17.23      3.51 o 
   3  -1   3        0.02        0.06      1.51 o 
   4  -1   3       39.11       29.98      3.97 o 
   5  -1   3      313.56      335.75     15.55 o 
   6  -1   3       24.78       29.19      7.53 o 
  -6   0   3       46.82       56.71     12.31 o 
  -5   0   3      454.92      467.38     32.35 o 
  -4   0   3       37.10       33.91      7.37 o 
  -3   0   3        3.47        4.27      0.90 o 
  -2   0   3       95.18       82.26      7.17 o 
  -1   0   3      114.45      103.60      7.30 o 
   0   0   3    12419.83    11250.06    249.95 o 
   2   0   3      342.46      302.04     14.95 o 
   3   0   3        0.00       28.40      3.63 o 
   4   0   3        0.45        0.36      1.58 o 
   5   0   3       54.00       62.68      6.06 o 
   6   0   3        3.51       11.50      5.85 o 
  -6   1   3        2.45        1.67      3.18 o 
  -5   1   3        8.21       11.84      4.43 o 
  -4   1   3       51.53       55.99      9.21 o 
  -3   1   3      241.20      254.75      8.30 o 
  -2   1   3      317.41      305.05      9.84 o 
  -1   1   3      998.64     1032.82     23.05 o 
   0   1   3      162.36      174.45      9.07 o 
   1   1   3     1316.42     1279.80     34.35 o 
   2   1   3     1795.57     1714.66     50.45 o 
   3   1   3      279.61      279.04     11.06 o 
   4   1   3      253.66      254.14     11.49 o 
   5   1   3        9.18        8.68      2.51 o 
   6   1   3       28.68       20.07      6.63 o 
  -6   2   3       17.03       11.83      5.63 o 
  -5   2   3        0.92       -3.26      4.01 o 
  -4   2   3       34.84       30.11      2.61 o 
  -3   2   3      109.49      118.21      4.64 o 
  -2   2   3      827.60      830.54     24.81 o 
  -1   2   3     7962.29     7854.30    141.40 o 
   0   2   3     2544.85     2450.81     66.18 o 
   1   2   3     7600.68     7557.04    394.37 o 
   2   2   3     1315.58     1426.33     43.28 o 
   3   2   3       35.16       56.51      4.50 o 
   4   2   3       67.19       65.34      5.47 o 
   5   2   3        3.85        1.51      2.39 o 
   6   2   3       29.57       34.72      8.75 o 
  -6   3   3        3.35        1.12      2.41 o 
  -5   3   3       34.04       34.28      8.59 o 
  -4   3   3      100.74       96.31      7.63 o 
  -3   3   3        2.64       17.32      2.01 o 
  -2   3   3      289.20      281.94     15.72 o 
  -1   3   3     2347.86     2351.34     38.68 o 
   0   3   3       32.66       77.39      6.81 o 
   1   3   3     2672.69     2919.13    260.12 o 
   2   3   3     1752.45     1833.39     70.91 o 
   3   3   3      453.31      507.20     23.83 o 
   4   3   3       43.59       46.60      4.41 o 
   5   3   3       37.23       36.91      7.79 o 
   6   3   3        0.30        4.08      2.76 o 
  -6   4   3        8.55        4.85      4.30 o 
  -5   4   3        2.53        1.59      1.31 o 
  -4   4   3       44.28       48.71      8.35 o 
  -3   4   3        8.38        4.12      1.17 o 
  -2   4   3     2061.20     2044.70     44.83 o 
  -1   4   3      504.21      532.56     10.53 o 
   0   4   3      749.16      999.81     32.83 o 
   1   4   3     2847.70     3030.41    247.06 o 
   2   4   3     2676.27     2657.83     52.77 o 
   3   4   3      240.05       75.38    103.95 o 
   4   4   3       10.93        8.85      1.92 o 
   5   4   3        1.29        1.86      2.82 o 
   6   4   3        7.08        6.13      4.45 o 
  -5   5   3        0.21       -0.59      2.27 o 
  -4   5   3       36.07       40.15      5.20 o 
  -3   5   3       16.31        5.97      6.93 o 
  -2   5   3      171.75      159.17      5.67 o 
  -1   5   3     2696.65     3305.27     51.24 o 
   0   5   3       36.80       38.16      2.83 o 
   1   5   3      261.44      335.97     19.11 o 
   2   5   3      177.87      196.82     11.73 o 
   3   5   3        5.28        5.17      2.30 o 
   4   5   3       43.34       43.98      4.18 o 
   5   5   3      162.48      139.71     15.66 o 
   6   5   3        0.29        0.29      2.64 o 
  -5   6   3        0.09       -0.56      1.54 o 
  -4   6   3       44.77       53.35      8.08 o 
  -3   6   3      208.59      210.26     13.63 o 
  -2   6   3       26.82       19.15      3.76 o 
  -1   6   3     3413.87     4133.73     64.81 o 
   0   6   3        0.66       17.42      3.71 o 
   1   6   3      254.48      296.76     13.27 o 
   2   6   3       29.62       36.30      2.89 o 
   3   6   3      211.48      203.17     12.03 o 
   4   6   3       71.39       64.64      5.92 o 
   5   6   3       15.82       15.03      5.24 o 
   6   6   3        0.01       -3.65      3.65 o 
  -5   7   3        1.67        1.42      1.73 o 
  -4   7   3      135.08      148.41     14.44 o 
  -3   7   3      164.05      158.66      8.81 o 
  -2   7   3       43.38       26.96      2.77 o 
  -1   7   3       95.65      112.73      5.39 o 
   0   7   3        0.97        0.07      1.95 o 
   1   7   3      278.97      294.14     19.21 o 
   2   7   3      328.79      317.66     17.77 o 
   3   7   3       14.79       10.57      3.58 o 
   4   7   3      201.85      212.26     25.41 o 
   5   7   3       56.74       55.13      9.91 o 
  -5   8   3       40.46       41.49      6.15 o 
  -4   8   3      109.41      118.67     13.23 o 
  -3   8   3        6.80        4.11      2.02 o 
  -2   8   3       46.47       35.83      2.88 o 
  -1   8   3      219.61      253.45     11.54 o 
   0   8   3       44.72       48.70      4.75 o 
   1   8   3       35.91       52.22      5.73 o 
   2   8   3       12.84        6.89      7.25 o 
   3   8   3      245.65      250.40      9.54 o 
   4   8   3       62.26       63.45      9.72 o 
   5   8   3        9.28        4.55      4.40 o 
  -5   9   3       43.39       39.72      8.58 o 
  -4   9   3      270.82      299.57     22.63 o 
  -3   9   3       84.20       80.65      7.27 o 
  -2   9   3       32.23       27.65      3.06 o 
  -1   9   3      910.67     1085.20     27.80 o 
   0   9   3        3.53        5.75      1.68 o 
   1   9   3       50.67       53.53      7.16 o 
   2   9   3      631.88      679.74     21.36 o 
   3   9   3       62.67       55.44      5.51 o 
   4   9   3        0.12        4.02      3.31 o 
   5   9   3       66.32       81.51     12.84 o 
  -5  10   3        4.64        2.16      3.13 o 
  -4  10   3       25.94       16.74      6.00 o 
  -3  10   3        3.93        6.33      2.72 o 
  -2  10   3       62.69       64.14      4.77 o 
  -1  10   3       69.69       81.92      6.46 o 
   0  10   3      132.17      162.47      9.47 o 
   1  10   3      159.08      194.14      8.96 o 
   2  10   3       28.10       28.78      3.30 o 
   3  10   3      308.36      281.18     13.10 o 
   4  10   3       29.32       35.31      7.65 o 
   5  10   3       12.62       14.14      5.33 o 
  -5  11   3        0.91        5.40      5.05 o 
  -4  11   3        3.93        5.65      4.79 o 
  -3  11   3        4.78        0.91      2.71 o 
  -2  11   3      104.97      113.95      6.54 o 
  -1  11   3      186.66      207.91     11.19 o 
   0  11   3        7.08       12.38      2.93 o 
   1  11   3       12.51       10.29      2.37 o 
   2  11   3     1622.67     1535.43     55.19 o 
   3  11   3      452.71      448.82     17.79 o 
   4  11   3        1.39        1.99      2.44 o 
   5  11   3       42.52       37.17      8.54 o 
  -4  12   3        4.48        6.12      4.13 o 
  -3  12   3        0.14       -2.13      4.40 o 
  -2  12   3      239.33      202.30     11.14 o 
  -1  12   3       75.40       88.11      6.26 o 
   0  12   3        2.56        2.62      2.19 o 
   1  12   3       70.13       55.02      6.10 o 
   2  12   3      306.44      284.69     23.48 o 
   3  12   3       89.39       92.52     11.95 o 
   4  12   3       11.20       17.64      5.36 o 
   5  12   3      189.55      199.56     20.90 o 
  -4  13   3      132.98      157.73     18.85 o 
  -3  13   3        2.58       25.20      8.77 o 
  -2  13   3       47.24       44.37      4.34 o 
  -1  13   3      235.23      207.67     11.81 o 
   0  13   3       57.78       75.51      7.24 o 
   1  13   3      335.68      349.30     16.59 o 
   2  13   3       96.26       90.46     13.17 o 
   4  13   3       96.89       98.85     13.89 o 
  -4  14   3        1.36       -4.78      4.78 o 
  -3  14   3        0.13        4.96      5.36 o 
  -2  14   3        0.99        0.09      1.02 o 
  -1  14   3        4.71        2.05      1.27 o 
   0  14   3      252.35      284.06     14.71 o 
   1  14   3      140.83      126.53      9.80 o 
   2  14   3       50.35       49.04      9.87 o 
   3  14   3        0.02       -0.52      3.48 o 
   4  14   3       11.58       13.28      4.83 o 
  -3  15   3        9.99       26.70      8.74 o 
  -2  15   3        8.87        7.83      2.51 o 
  -1  15   3       81.06       90.34      7.92 o 
   0  15   3        0.31        2.73      1.98 o 
   1  15   3        1.04       -0.42      1.90 o 
   2  15   3      108.98      109.40     15.34 o 
   3  15   3        0.67        1.78      2.83 o 
  -3  16   3       10.48       30.98     10.10 o 
  -2  16   3       61.60       61.47     12.23 o 
  -1  16   3      185.03      194.90     12.27 o 
   0  16   3        0.15        0.64      1.69 o 
   1  16   3       91.35       89.96      8.68 o 
   2  16   3      341.03      341.00     28.13 o 
   3  16   3        0.35       -1.27      3.56 o 
  -2  17   3      184.51      180.34     21.54 o 
  -1  17   3       91.56      113.16     16.14 o 
   0  17   3        2.66       -0.18      2.30 o 
   1  17   3        3.26        0.16      1.97 o 
   2  17   3        5.97        5.02      5.55 o 
   3  17   3       44.21       45.63     10.99 o 
  -2  18   3        8.74        6.48      5.36 o 
  -1  18   3       47.51       56.65     11.83 o 
   0  18   3       18.51       20.06      6.73 o 
   1  18   3       29.83       29.40      7.07 o 
   2  18   3      128.94      116.44     16.31 o 
  -1  19   3        0.81       -2.98      3.86 o 
   0  19   3       21.08       29.04      8.00 o 
  -1 -17   4       47.34       47.41     10.75 o 
   0 -17   4       44.02       52.63     12.14 o 
   1 -17   4        0.00        1.24      4.55 o 
  -2 -16   4      116.25      127.41     14.82 o 
  -1 -16   4        0.27        3.93      3.10 o 
   0 -16   4       26.93       24.97      8.09 o 
   1 -16   4        0.02       -2.38      5.26 o 
   2 -16   4        1.36       16.12      8.26 o 
  -2 -15   4        6.41        6.28      4.18 o 
  -1 -15   4       27.60       26.76      7.67 o 
   0 -15   4        8.01       12.12      6.70 o 
   1 -15   4        0.13        3.64      5.46 o 
   2 -15   4        0.83       -0.38      4.39 o 
   3 -15   4       14.21       16.39      7.08 o 
  -3 -14   4       39.56       40.91     10.20 o 
  -2 -14   4       25.31       23.33      5.78 o 
  -1 -14   4       38.73       32.60      4.88 o 
   0 -14   4        2.35        3.04      4.35 o 
   1 -14   4       30.54       44.11      9.85 o 
   2 -14   4       19.57       32.52      8.73 o 
   3 -14   4        0.00       -6.21      6.21 o 
  -4 -13   4        7.14        8.12      4.06 o 
  -3 -13   4       10.46       12.08      6.03 o 
  -2 -13   4       49.63       56.12      8.95 o 
  -1 -13   4      312.19      250.25     20.43 o 
   0 -13   4      124.92      103.75      6.29 o 
   1 -13   4        0.54        2.63      3.64 o 
   2 -13   4       27.73       27.30      7.83 o 
   3 -13   4       21.71       16.99      6.45 o 
  -4 -12   4       23.30       21.25      7.79 o 
  -3 -12   4       75.06       77.79     13.17 o 
  -2 -12   4      139.32      132.67     10.13 o 
  -1 -12   4       30.26       21.64      5.92 o 
   0 -12   4       68.74       52.53     10.87 o 
   1 -12   4      106.48       92.66     12.77 o 
   2 -12   4        9.80       11.12      5.05 o 
   3 -12   4        0.78        4.47      4.26 o 
   4 -12   4        4.77       -1.42      4.50 o 
  -4 -11   4       51.10       54.51     11.46 o 
  -3 -11   4        3.60        2.32      1.34 o 
  -2 -11   4       29.88       30.45      3.59 o 
  -1 -11   4      254.47      207.85     16.44 o 
   0 -11   4       67.35       75.06     10.78 o 
   1 -11   4      930.14      911.80     43.30 o 
   2 -11   4       95.39      103.69     13.42 o 
   3 -11   4       33.30       41.39      9.22 o 
   4 -11   4       13.72       17.36      6.88 o 
  -5 -10   4       28.24       49.99     11.85 o 
  -4 -10   4      149.26      131.70     17.55 o 
  -3 -10   4      200.29      255.44     11.83 o 
  -2 -10   4       99.98       92.42      6.01 o 
  -1 -10   4       55.73       61.08      8.47 o 
   0 -10   4        9.08        9.46      3.54 o 
   1 -10   4      145.94      134.60     14.54 o 
   2 -10   4      429.48      429.49     27.97 o 
   3 -10   4       31.59       45.13      9.76 o 
   4 -10   4        0.78       -1.27      4.00 o 
  -5  -9   4       13.51       15.40      6.91 o 
  -4  -9   4       30.45       32.82      8.41 o 
  -3  -9   4       43.98       43.51      4.12 o 
  -2  -9   4       77.82       77.47      5.21 o 
  -1  -9   4        8.81       15.64      4.11 o 
   0  -9   4       28.75       25.81      3.02 o 
   1  -9   4      255.10      244.82     18.62 o 
   2  -9   4      223.79      242.62     19.81 o 
   3  -9   4       58.90       62.94     10.29 o 
   4  -9   4       22.34       18.47      7.01 o 
   5  -9   4        0.97        5.08      3.85 o 
  -5  -8   4        5.24       10.00      5.26 o 
  -4  -8   4        1.20       16.01      6.72 o 
  -3  -8   4      134.27      133.98      6.78 o 
  -2  -8   4        4.90        4.26      1.13 o 
  -1  -8   4        3.72        2.29      1.39 o 
   0  -8   4       87.88       79.78      5.37 o 
   1  -8   4      136.27      120.82     12.39 o 
   2  -8   4        0.85        1.42      4.05 o 
   3  -8   4     1051.45     1023.32     25.92 o 
   4  -8   4        4.32       11.00      5.80 o 
   5  -8   4       37.69       27.38      7.67 o 
  -5  -7   4      340.80      370.16     30.90 o 
  -4  -7   4      255.10      278.69     24.45 o 
  -3  -7   4        0.89        4.18      3.76 o 
  -2  -7   4      121.78      105.76      6.79 o 
  -1  -7   4      138.20      122.70      6.09 o 
   0  -7   4        3.29        1.25      0.73 o 
   1  -7   4       46.72       48.63      7.21 o 
   2  -7   4      362.65      390.96     23.61 o 
   3  -7   4       18.04       20.76      2.80 o 
   4  -7   4       58.75       61.00     10.20 o 
   5  -7   4        1.50       -0.15      3.22 o 
  -5  -6   4       19.54       16.24      6.35 o 
  -4  -6   4      288.99      318.39     25.27 o 
  -3  -6   4      122.48      118.73     13.86 o 
  -2  -6   4       14.98       17.27      2.53 o 
  -1  -6   4     1379.61     1424.25     36.00 o 
   0  -6   4      824.45      850.18     15.28 o 
   1  -6   4      388.71      374.30     20.75 o 
   2  -6   4      382.19      358.87     10.93 o 
   3  -6   4     1596.64     1497.81     35.46 o 
   4  -6   4       58.10       73.73     10.73 o 
   5  -6   4        2.69        0.61      2.67 o 
  -5  -5   4      118.60      126.41     16.70 o 
  -4  -5   4       19.51       15.21      5.47 o 
  -3  -5   4      307.53      275.25     20.45 o 
  -2  -5   4      702.86      638.86     28.58 o 
  -1  -5   4      170.64      161.00      6.29 o 
   0  -5   4      468.00      550.78     10.83 o 
   1  -5   4       63.24       80.11      8.58 o 
   2  -5   4       94.97      102.98      5.01 o 
   3  -5   4       86.89       97.38     10.91 o 
   4  -5   4       51.55       40.03      4.74 o 
   5  -5   4       17.66       17.02      4.16 o 
  -5  -4   4       31.91       31.50      8.46 o 
  -4  -4   4      112.74      106.59     13.61 o 
  -3  -4   4       31.22       28.81      6.21 o 
  -2  -4   4      346.72      401.00     12.03 o 
  -1  -4   4       68.84       66.48      4.62 o 
   0  -4   4      371.50      402.18      8.46 o 
   1  -4   4      534.83      488.01     22.77 o 
   2  -4   4      500.35      542.18     26.01 o 
   3  -4   4       24.68       16.94      4.12 o 
   4  -4   4       22.15       23.84      5.76 o 
   5  -4   4        0.96        3.15      2.23 o 
  -6  -3   4        0.00        3.55      3.97 o 
  -5  -3   4       53.24       57.47     11.21 o 
  -4  -3   4        4.34        5.47      3.69 o 
  -3  -3   4        0.47       -0.42      1.81 o 
  -2  -3   4      190.97      199.09      7.09 o 
  -1  -3   4       19.82       14.35      2.04 o 
   0  -3   4      857.35      830.36     14.35 o 
   1  -3   4      212.10      227.17     13.98 o 
   2  -3   4      207.07      191.23     13.55 o 
   3  -3   4        8.08        2.90      2.85 o 
   4  -3   4       20.61       13.15      4.04 o 
   5  -3   4      103.55       93.05      8.54 o 
   6  -3   4        0.00        2.04      2.50 o 
  -6  -2   4       16.97       12.20      6.03 o 
  -5  -2   4       51.98       62.97     11.61 o 
  -4  -2   4        1.94        1.78      1.95 o 
  -3  -2   4       12.95       12.96      4.33 o 
  -2  -2   4      676.01      628.98     15.51 o 
  -1  -2   4      261.75      243.85     11.29 o 
   0  -2   4       73.67       51.97      1.97 o 
   1  -2   4      982.53      978.44     22.18 o 
   2  -2   4       34.41       40.65      5.64 o 
   3  -2   4        0.26        1.38      2.41 o 
   4  -2   4      137.10      138.47     14.29 o 
   5  -2   4       43.04       43.05      5.51 o 
   6  -2   4       42.65       46.06      9.97 o 
  -6  -1   4       30.03       37.50      9.98 o 
  -5  -1   4       14.31       19.49      6.61 o 
  -4  -1   4        0.88        0.05      2.39 o 
  -3  -1   4       26.68       34.40      6.55 o 
  -2  -1   4        0.02        0.62      0.68 o 
  -1  -1   4      109.70       89.16      4.14 o 
   0  -1   4       18.51       23.05      1.36 o 
   1  -1   4     4368.39     4109.13    107.08 o 
   2  -1   4       99.38      105.55      9.28 o 
   3  -1   4      256.50      219.86     14.66 o 
   4  -1   4        4.94        4.45      6.05 o 
   5  -1   4      527.00      538.29     20.86 o 
   6  -1   4        6.58        9.51      4.87 o 
  -6   0   4       40.16       57.56     12.35 o 
  -5   0   4      207.75      210.43     21.28 o 
  -4   0   4      789.82      861.09     42.21 o 
  -3   0   4      465.94      427.60     34.68 o 
  -2   0   4        4.14        2.56      1.59 o 
  -1   0   4      476.09      455.82     10.73 o 
   0   0   4      294.66      259.19      5.30 o 
   1   0   4      674.48      712.32     25.23 o 
   3   0   4       11.47        6.48      1.59 o 
   4   0   4      233.10      266.12     12.64 o 
   5   0   4        2.65        1.89      1.74 o 
   6   0   4        1.62        3.06      2.46 o 
  -6   1   4       15.12       23.17      7.78 o 
  -5   1   4        0.55        1.33      3.25 o 
  -4   1   4      177.71      208.14     18.79 o 
  -3   1   4      355.35      339.04     11.46 o 
  -2   1   4       55.13       73.75      4.56 o 
  -1   1   4      562.05      536.48     12.45 o 
   0   1   4      756.06      697.85     15.29 o 
   1   1   4     1021.78      954.97     32.77 o 
   2   1   4      463.34      433.56     17.49 o 
   3   1   4       86.49       88.07      5.98 o 
   4   1   4       18.72       22.91      3.70 o 
   5   1   4       79.64       78.81     10.38 o 
   6   1   4       13.72       22.84      7.01 o 
  -6   2   4        0.44       -1.51      3.84 o 
  -5   2   4      549.60      633.04     39.21 o 
  -4   2   4      258.49      243.19     12.62 o 
  -3   2   4        9.35        9.62      1.92 o 
  -2   2   4      125.95      109.75      6.11 o 
  -1   2   4     2050.97     2041.96     33.54 o 
   0   2   4      629.88      756.38     88.43 o 
   1   2   4     4301.30     4073.55     74.04 o 
   2   2   4      183.93      218.43     11.12 o 
   3   2   4        9.74        7.57      2.71 o 
   4   2   4       70.33       72.71      5.92 o 
   5   2   4        4.32        2.69      2.70 o 
   6   2   4       87.15       73.44     12.34 o 
  -6   3   4        0.04       -0.48      4.02 o 
  -5   3   4       23.18       30.46      7.83 o 
  -4   3   4        7.64        8.57      2.10 o 
  -3   3   4      202.10      219.64      7.91 o 
  -2   3   4      303.33      299.55      9.33 o 
  -1   3   4     4650.27     4871.51     90.21 o 
   0   3   4      904.97      830.27     28.66 o 
   1   3   4        6.18        6.01      0.74 o 
   2   3   4     1525.02     1427.06     42.65 o 
   3   3   4       23.09       23.30      4.34 o 
   4   3   4        2.37        1.31      1.44 o 
   5   3   4       13.92       13.45      4.77 o 
   6   3   4       33.23       29.80      7.89 o 
  -6   4   4        1.65        5.80      4.64 o 
  -5   4   4        1.48       -1.55      2.66 o 
  -4   4   4      221.02      256.04     11.60 o 
  -3   4   4       30.06       30.96      2.98 o 
  -2   4   4      152.89      148.41      5.36 o 
  -1   4   4     1994.26     2202.91     37.00 o 
   0   4   4     1424.00     1915.86     57.35 o 
   1   4   4      124.83      133.50     15.13 o 
   2   4   4     3736.64     3754.00     70.62 o 
   3   4   4      429.72      431.99     21.25 o 
   4   4   4        0.29        8.24      2.12 o 
   5   4   4       82.63       73.33     10.74 o 
   6   4   4       16.64       24.02      7.42 o 
  -5   5   4       34.88       34.28      8.67 o 
  -4   5   4       40.80       47.18      5.51 o 
  -3   5   4       31.21        9.41     20.06 o 
  -2   5   4        8.98        6.42      1.24 o 
  -1   5   4       30.57       46.65      2.85 o 
   0   5   4        9.52       12.58      3.94 o 
   1   5   4      371.66      493.73     53.01 o 
   2   5   4       35.62       26.94      2.85 o 
   3   5   4      421.43       77.58    198.78 o 
   4   5   4      182.40      173.11     14.95 o 
   5   5   4        1.63        0.63      2.06 o 
   6   5   4        4.61        7.48      4.27 o 
  -5   6   4       21.81       18.55      3.98 o 
  -4   6   4        7.36        7.32      2.40 o 
  -3   6   4        1.27        6.58      3.50 o 
  -2   6   4      583.78      548.19     18.76 o 
  -1   6   4      144.12      196.87      8.63 o 
   0   6   4      302.84      428.99     14.58 o 
   1   6   4      805.29     1204.77     44.91 o 
   2   6   4       34.44       43.74      3.78 o 
   3   6   4        0.02        1.26      1.04 o 
   4   6   4        2.67        0.69      1.27 o 
   5   6   4       63.60       57.62      9.61 o 
  -5   7   4        0.01       -0.95      1.81 o 
  -4   7   4      336.27      347.99     22.21 o 
  -3   7   4       20.41       16.01      3.16 o 
  -2   7   4        9.83        6.79      1.89 o 
  -1   7   4       10.29       21.26      2.42 o 
   0   7   4      175.31      252.01     14.40 o 
   1   7   4      620.24      864.96     43.66 o 
   2   7   4       18.97       19.24      2.23 o 
   3   7   4       38.24       32.26      4.61 o 
   4   7   4       66.20       82.13      6.26 o 
   5   7   4        9.56        7.48      3.54 o 
  -5   8   4        3.60        1.08      2.28 o 
  -4   8   4       71.75       83.49     10.95 o 
  -3   8   4      220.85      228.54     17.67 o 
  -2   8   4        3.40        6.44      1.95 o 
  -1   8   4      210.28      238.99      8.88 o 
   0   8   4      109.42      160.07      7.27 o 
   1   8   4      252.23      289.71     11.89 o 
   2   8   4        0.00       -0.36      0.96 o 
   3   8   4        1.20        4.99      1.73 o 
   4   8   4      463.22      450.29     27.20 o 
   5   8   4      108.90      102.74     13.55 o 
  -5   9   4       69.09       77.32      8.70 o 
  -4   9   4       24.75       21.09      5.78 o 
  -3   9   4       61.72       54.56      9.06 o 
  -2   9   4       41.19       39.07      3.66 o 
  -1   9   4       19.52       23.43      3.25 o 
   0   9   4        3.47        3.36      2.51 o 
   1   9   4        0.24        0.32      1.01 o 
   2   9   4      289.64      321.97     25.61 o 
   3   9   4       18.34       16.34      3.02 o 
   4   9   4        1.16        2.55      2.55 o 
   5   9   4       39.01       42.22      9.24 o 
  -5  10   4        3.96       -3.87      3.87 o 
  -4  10   4       59.03       59.22      9.88 o 
  -3  10   4        6.76       12.00      4.42 o 
  -2  10   4      424.19      419.98     23.32 o 
  -1  10   4      190.67      226.51      9.38 o 
   0  10   4       17.08       26.16      3.75 o 
   1  10   4        2.52       -0.33      2.11 o 
   2  10   4      104.38       87.11      7.90 o 
   3  10   4        4.46        0.08      2.09 o 
   4  10   4       19.79       24.07      6.04 o 
   5  10   4        0.01       -0.90      2.34 o 
  -5  11   4        0.68       -3.75      4.50 o 
  -4  11   4        0.04        5.12      4.33 o 
  -3  11   4      199.33      157.79     16.38 o 
  -2  11   4      145.45      149.71      7.80 o 
  -1  11   4      231.91      230.44      9.79 o 
   0  11   4      451.22      592.94     25.92 o 
   1  11   4       27.16       33.11      4.52 o 
   2  11   4       30.33       31.16      7.86 o 
   3  11   4        2.23        1.99      1.13 o 
   4  11   4        6.66        3.22      2.57 o 
   5  11   4        0.70       -0.16      1.79 o 
  -4  12   4       46.90       47.23     10.01 o 
  -3  12   4       26.56       20.63      6.82 o 
  -2  12   4      279.38      244.85     10.49 o 
  -1  12   4        0.88        1.21      1.26 o 
   0  12   4      108.68      119.69     11.57 o 
   1  12   4      643.05      768.36     37.75 o 
   2  12   4      233.72      235.68     21.37 o 
   3  12   4        5.57        4.95      2.77 o 
   4  12   4        1.67        0.66      2.07 o 
   5  12   4       57.29       73.42     12.03 o 
  -4  13   4        2.53        6.55      4.57 o 
  -3  13   4        0.17       -2.91      4.99 o 
  -2  13   4        0.00       -1.64      1.64 o 
  -1  13   4        0.32        2.67      1.81 o 
   0  13   4        1.18        1.55      2.26 o 
   1  13   4        3.85        5.27      2.77 o 
   2  13   4      461.40      400.49     29.12 o 
   3  13   4       30.82       24.81      7.88 o 
   4  13   4        0.18       -2.07      2.49 o 
  -4  14   4       58.28       41.65     10.34 o 
  -3  14   4        3.07       -2.30      4.03 o 
  -2  14   4       25.87       24.48      4.26 o 
  -1  14   4       24.62       22.18      3.98 o 
   0  14   4       18.62       22.63      4.06 o 
   1  14   4      508.64      531.32     31.24 o 
   2  14   4       48.61       36.78      9.00 o 
   3  14   4        0.03       -0.08      2.83 o 
   4  14   4       75.05       63.44     11.05 o 
  -3  15   4       67.21       76.94     13.26 o 
  -2  15   4        0.74       -0.93      3.97 o 
  -1  15   4       37.31       38.90      5.47 o 
   0  15   4      234.03      259.25     14.79 o 
   1  15   4       19.59       15.28      5.10 o 
   2  15   4       32.90       31.12      8.39 o 
   3  15   4        2.60       -1.84      2.89 o 
   4  15   4        8.54        1.27      3.55 o 
  -3  16   4        5.40       10.58      5.98 o 
  -2  16   4        3.04        1.61      4.41 o 
  -1  16   4       14.92        9.28      2.90 o 
   0  16   4      236.65      254.36     29.03 o 
   1  16   4      547.23      492.85     31.25 o 
   2  16   4       86.42       78.95     13.16 o 
   3  16   4        1.88       -3.36      5.72 o 
  -2  17   4       31.29       41.66     10.96 o 
  -1  17   4       51.37       48.61      6.26 o 
   0  17   4       13.61       12.12      3.11 o 
   1  17   4       31.99       31.36      7.64 o 
   2  17   4       28.30       20.02      6.80 o 
   3  17   4        7.55        9.40      5.67 o 
  -2  18   4      154.78      199.40     23.06 o 
  -1  18   4        9.98        1.85      3.72 o 
   0  18   4        2.68       -1.30      2.02 o 
   1  18   4      113.71       89.92     13.15 o 
   2  18   4        0.04        0.21      3.39 o 
  -1  19   4        0.54        1.30      3.96 o 
   0  19   4       17.92        6.82      4.73 o 
   1  19   4       22.35       25.40      7.24 o 
  -1 -17   5        1.01       -0.67      3.87 o 
   0 -17   5       25.02       41.21     10.93 o 
  -2 -16   5       23.56       30.85      7.61 o 
  -1 -16   5        5.47        5.26      4.00 o 
   0 -16   5       16.75       18.56      6.89 o 
   1 -16   5        9.76        8.15      5.54 o 
   2 -16   5       11.77       18.24      8.42 o 
  -2 -15   5        3.72        1.31      2.92 o 
  -1 -15   5       24.97       25.11      7.55 o 
   0 -15   5       64.96       61.12     11.63 o 
   1 -15   5       88.47      100.19     15.15 o 
   2 -15   5       26.12       38.36      9.90 o 
  -3 -14   5       19.17       20.42      7.98 o 
  -2 -14   5        5.31        7.12      3.28 o 
  -1 -14   5       77.93       70.86     11.44 o 
   0 -14   5       92.02       92.63     13.44 o 
   1 -14   5        1.66       -2.78      3.96 o 
   2 -14   5       39.74       73.91     13.14 o 
   3 -14   5        1.79        6.72      5.74 o 
  -4 -13   5       37.30       48.76     11.70 o 
  -3 -13   5       12.50       17.77      6.75 o 
  -2 -13   5        4.06       10.83      4.61 o 
  -1 -13   5       42.45       42.46      8.42 o 
   0 -13   5       41.09       28.87      7.03 o 
   1 -13   5        1.84       -0.03      3.31 o 
   2 -13   5       44.72       31.80      8.55 o 
   3 -13   5       36.39       53.55     11.79 o 
  -4 -12   5       13.82       21.36      7.76 o 
  -3 -12   5        3.18        0.85      2.85 o 
  -2 -12   5        1.64        2.06      3.29 o 
  -1 -12   5       28.84       13.35      4.52 o 
   0 -12   5      201.24      192.43      8.10 o 
   1 -12   5       29.61       59.90     10.63 o 
   2 -12   5      150.11      151.59     17.75 o 
   3 -12   5        0.52       -4.88      5.03 o 
   4 -12   5        4.80        1.07      3.77 o 
  -4 -11   5        0.23       -1.86      3.57 o 
  -3 -11   5        3.27        0.46      1.62 o 
  -2 -11   5      173.68      157.58     11.74 o 
  -1 -11   5      179.99      160.36     14.58 o 
   0 -11   5      290.70      248.25      9.84 o 
   1 -11   5      540.07      553.46     32.53 o 
   2 -11   5       20.98       22.38      7.17 o 
   3 -11   5        5.29       19.81      7.40 o 
   4 -11   5       56.23       53.15     11.43 o 
  -4 -10   5       89.98       88.26     14.49 o 
  -3 -10   5      246.83      262.34     12.39 o 
  -2 -10   5      118.76      109.65      9.88 o 
  -1 -10   5       46.56       41.35      7.03 o 
   0 -10   5        2.42        2.57      1.28 o 
   1 -10   5      157.57      162.53     15.99 o 
   2 -10   5     1519.75     1613.11     64.11 o 
   3 -10   5       13.01       12.66      6.48 o 
   4 -10   5        8.74       15.33      6.32 o 
  -5  -9   5        0.06       -5.63      5.63 o 
  -4  -9   5       30.76       30.85      8.60 o 
  -3  -9   5      184.12      182.52      9.39 o 
  -2  -9   5       30.69       34.73      4.61 o 
  -1  -9   5       51.99       50.06      7.56 o 
   0  -9   5        1.41        0.95      1.10 o 
   1  -9   5       83.25       72.81     10.34 o 
   2  -9   5      302.68      275.23     21.34 o 
   3  -9   5        7.24        8.41      4.50 o 
   4  -9   5       48.66       57.29     11.10 o 
   5  -9   5       45.24       58.12     11.55 o 
  -5  -8   5        1.94       -1.17      2.62 o 
  -4  -8   5        0.46       -1.03      3.18 o 
  -3  -8   5      301.21      327.61     12.29 o 
  -2  -8   5      676.99      672.03     34.23 o 
  -1  -8   5       52.85       56.31      4.51 o 
   0  -8   5        2.05        3.11      0.84 o 
   1  -8   5      136.23      124.49     12.71 o 
   2  -8   5      338.41      314.21     22.22 o 
   3  -8   5      325.52      301.45     13.48 o 
   4  -8   5      106.81      108.34     14.28 o 
   5  -8   5       47.70       48.14     10.69 o 
  -5  -7   5       11.27       10.86      6.49 o 
  -4  -7   5       62.93       70.64     12.21 o 
  -3  -7   5      341.64      355.61     24.42 o 
  -2  -7   5      282.55      277.79     13.01 o 
  -1  -7   5        0.15        1.88      1.11 o 
   0  -7   5        2.02        0.99      0.60 o 
   1  -7   5       86.01      104.02     10.57 o 
   2  -7   5      107.40      105.68     11.76 o 
   3  -7   5        0.39       -0.45      0.77 o 
   4  -7   5      121.50      139.46     15.89 o 
   5  -7   5        8.51       10.48      5.41 o 
  -5  -6   5      256.72      301.53     27.62 o 
  -4  -6   5       46.81       62.69     11.15 o 
  -3  -6   5        0.06        0.33      0.49 o 
  -2  -6   5      401.37      402.33     14.28 o 
  -1  -6   5     1067.69     1076.05     23.26 o 
   0  -6   5      166.44      177.44      5.61 o 
   1  -6   5       35.95       36.81      4.16 o 
   2  -6   5      121.01      102.38     11.33 o 
   3  -6   5        2.95        2.55      2.21 o 
   4  -6   5      298.83      332.95     24.01 o 
   5  -6   5        0.01        2.06      3.79 o 
  -5  -5   5       89.74      118.70     16.46 o 
  -4  -5   5      108.33      128.30     15.61 o 
  -3  -5   5      207.50      233.61     19.22 o 
  -2  -5   5      921.97      936.31     24.12 o 
  -1  -5   5      730.30      736.36     14.63 o 
   0  -5   5        4.69        5.47      1.02 o 
   1  -5   5      581.49      652.82     29.55 o 
   2  -5   5       37.38       39.80      3.74 o 
   3  -5   5        3.97        1.94      3.37 o 
   4  -5   5      149.90      145.94     14.93 o 
   5  -5   5        4.45        4.43      4.65 o 
  -5  -4   5      107.55      125.81     17.25 o 
  -4  -4   5        0.05       -0.67      3.41 o 
  -3  -4   5        1.81        7.78      4.37 o 
  -2  -4   5      927.64      908.37     22.89 o 
  -1  -4   5      460.41      511.11     11.15 o 
   0  -4   5       13.12        5.09      1.11 o 
   1  -4   5     2183.70     2188.67     83.68 o 
   2  -4   5        0.32        0.38      1.17 o 
   3  -4   5       62.00       47.36      7.32 o 
   4  -4   5       22.80       18.41      4.94 o 
   5  -4   5        8.57        9.13      3.07 o 
  -5  -3   5       28.47       21.30      7.50 o 
  -4  -3   5        1.19        3.13      2.86 o 
  -3  -3   5        5.81        5.66      2.73 o 
  -2  -3   5      737.88      737.08     19.05 o 
  -1  -3   5      189.38      185.57      5.82 o 
   0  -3   5      494.50      475.43     10.28 o 
   1  -3   5     1164.65     1243.11     27.03 o 
   2  -3   5      458.79      524.58     25.43 o 
   3  -3   5       35.86       32.25      6.54 o 
   4  -3   5       46.38       43.61      7.56 o 
   5  -3   5        4.54        5.53      2.25 o 
  -6  -2   5        0.04        0.10      2.11 o 
  -5  -2   5       40.12       45.19     10.11 o 
  -4  -2   5       46.63       40.89      8.54 o 
  -3  -2   5        5.13        5.41      3.93 o 
  -2  -2   5      216.74      184.77      7.45 o 
  -1  -2   5      201.09      200.15      9.33 o 
   0  -2   5       18.01       14.23      1.21 o 
   1  -2   5      940.96     1040.89     24.08 o 
   2  -2   5        2.23        5.25      2.55 o 
   3  -2   5       40.03       37.39      6.31 o 
   4  -2   5        1.20       -1.48      1.95 o 
   5  -2   5       83.21       81.57      7.85 o 
  -6  -1   5       33.81       41.99     10.64 o 
  -5  -1   5        0.67       -2.09      4.00 o 
  -4  -1   5       43.49       53.06      9.53 o 
  -3  -1   5        0.55        0.64      2.11 o 
  -2  -1   5     1112.74     1139.19     42.35 o 
  -1  -1   5      662.73      640.57     14.29 o 
   0  -1   5     1086.31     1033.82     19.80 o 
   1  -1   5     4008.29     3926.09    102.91 o 
   2  -1   5        4.29        9.06      2.77 o 
   3  -1   5       34.39       32.16      5.73 o 
   4  -1   5      760.16      814.75     25.67 o 
   5  -1   5      142.10      147.77     10.38 o 
   6  -1   5       19.32       26.27      7.36 o 
  -6   0   5      107.40      120.69     18.34 o 
  -5   0   5        5.48        6.79      4.39 o 
  -4   0   5       32.66       37.00      8.33 o 
  -3   0   5       46.18       46.70      3.36 o 
  -2   0   5       52.00       55.37      3.31 o 
  -1   0   5      833.11      817.64     23.11 o 
   0   0   5      417.33      401.37      7.64 o 
   1   0   5       22.98       20.40      3.50 o 
   3   0   5      107.79      117.28      7.28 o 
   4   0   5      367.07      379.93     15.66 o 
   5   0   5      283.46      282.98     14.41 o 
   6   0   5       14.04       15.56      5.94 o 
  -6   1   5        4.01        5.06      4.56 o 
  -5   1   5      110.28      136.50     17.32 o 
  -4   1   5       12.46       10.91      1.79 o 
  -3   1   5        0.00        0.80      2.25 o 
  -2   1   5      121.14      137.20     10.62 o 
  -1   1   5      804.60      844.68     16.97 o 
   0   1   5     1056.30      973.64     14.81 o 
   1   1   5      125.40       99.62      8.29 o 
   2   1   5      800.98      799.30     26.64 o 
   3   1   5        1.78        2.00      1.95 o 
   4   1   5       85.88       80.41      6.63 o 
   5   1   5        8.55        6.83      1.86 o 
   6   1   5       37.09       45.62      9.28 o 
  -6   2   5       29.10       47.77     11.21 o 
  -5   2   5       33.11       37.85      9.35 o 
  -4   2   5      849.39      809.83     55.07 o 
  -3   2   5       79.26       76.32      5.44 o 
  -2   2   5       15.10       20.38      2.66 o 
  -1   2   5      412.88      429.20     13.14 o 
   0   2   5       98.61       98.99      5.13 o 
   1   2   5      173.65      176.32     11.88 o 
   2   2   5      216.27      222.17     10.76 o 
   3   2   5      113.02      104.59      9.04 o 
   4   2   5       33.95       32.74      4.11 o 
   5   2   5       38.09       41.33      5.00 o 
   6   2   5        5.20        3.86      2.36 o 
  -6   3   5        4.48        4.48      4.80 o 
  -5   3   5      139.12      152.16     18.39 o 
  -4   3   5        0.34        0.96      0.90 o 
  -3   3   5      127.81      124.75      7.54 o 
  -2   3   5     1740.94     1716.18     27.49 o 
  -1   3   5      115.99      105.30      5.75 o 
   0   3   5      201.01      200.14     11.89 o 
   1   3   5      181.18      200.20     13.45 o 
   2   3   5       23.70       20.99      3.00 o 
   3   3   5      200.74      180.83     12.22 o 
   4   3   5        0.35       -0.01      1.06 o 
   5   3   5      181.50      183.59     10.66 o 
   6   3   5        0.22        7.16      4.68 o 
  -5   4   5        1.75       -1.71      3.39 o 
  -4   4   5       36.29        8.18     18.71 o 
  -3   4   5       67.06       65.79      8.91 o 
  -2   4   5     3436.06     3532.51     57.83 o 
  -1   4   5      726.87      766.39     20.36 o 
   0   4   5      802.08      792.77     29.81 o 
   1   4   5      186.45      252.07     11.79 o 
   2   4   5       89.27       85.04      4.49 o 
   3   4   5        9.44       11.19      3.07 o 
   4   4   5       18.38       12.60      2.56 o 
   5   4   5       23.34       21.95      5.70 o 
   6   4   5        0.02       -0.66      2.38 o 
  -5   5   5        3.03        1.14      2.81 o 
  -4   5   5        0.23       -0.91      2.29 o 
  -3   5   5       16.19       11.86      3.37 o 
  -2   5   5      253.94      261.50      9.24 o 
  -1   5   5       11.99       16.35      2.06 o 
   0   5   5      858.87     1222.65     41.86 o 
   1   5   5       39.21       53.53      5.49 o 
   2   5   5      811.25      804.00     19.57 o 
   3   5   5        7.85        5.12      2.12 o 
   4   5   5       43.15       39.26      6.67 o 
   5   5   5       11.84       11.82      4.38 o 
   6   5   5        0.56        0.64      2.68 o 
  -5   6   5       10.83        4.45      4.14 o 
  -4   6   5       24.72       26.34      3.91 o 
  -3   6   5       45.17       46.74      6.63 o 
  -2   6   5      167.13      179.17      7.51 o 
  -1   6   5      522.81      543.03     32.45 o 
   0   6   5        0.22        1.31      1.26 o 
   1   6   5     1322.39     1612.21    128.75 o 
   2   6   5      538.29      498.15     14.50 o 
   3   6   5       72.87       14.42     42.07 o 
   4   6   5       42.99       37.29      6.62 o 
   5   6   5       34.42       32.15      6.76 o 
  -5   7   5        0.05       -1.97      2.81 o 
  -4   7   5      301.59      305.63     23.53 o 
  -3   7   5       10.98        3.57      2.47 o 
  -2   7   5        3.37        1.16      1.17 o 
  -1   7   5      250.98      316.46     10.43 o 
   0   7   5      112.56      198.32     19.05 o 
   1   7   5       85.84      121.85      5.82 o 
   2   7   5      132.17      153.06      7.49 o 
   3   7   5        0.58        0.10      0.81 o 
   4   7   5       48.90       42.05      4.99 o 
   5   7   5        6.28        7.70      3.84 o 
  -5   8   5       28.44       21.56      7.68 o 
  -4   8   5       34.10       28.42      6.30 o 
  -3   8   5      190.78      196.89     16.01 o 
  -2   8   5       13.82       10.82      1.86 o 
  -1   8   5        2.73        3.49      1.29 o 
   0   8   5      795.59     1179.23     68.85 o 
   1   8   5       33.60       46.03      5.72 o 
   2   8   5        2.24        1.75      1.14 o 
   3   8   5       81.84       71.78      6.96 o 
   4   8   5      365.95      345.24     22.74 o 
   5   8   5       42.04       37.88      8.05 o 
  -5   9   5        3.71        6.24      2.61 o 
  -4   9   5        0.26        1.45      2.57 o 
  -3   9   5      164.55      137.96     14.21 o 
  -2   9   5       13.91       13.14      2.25 o 
  -1   9   5      119.78      105.38      6.38 o 
   0   9   5      316.54      445.69     19.72 o 
   1   9   5       96.90      115.18      6.48 o 
   2   9   5      343.95      363.16     16.30 o 
   3   9   5      267.49      261.10     12.33 o 
   4   9   5       28.87       24.17      5.87 o 
   5   9   5       88.94       78.65     11.75 o 
  -5  10   5       21.53       26.12      5.37 o 
  -4  10   5       10.44        1.74      2.45 o 
  -3  10   5      130.40      120.90     13.91 o 
  -2  10   5       78.27       86.87      5.92 o 
  -1  10   5        2.32        0.99      1.28 o 
   0  10   5       19.51       17.78      4.62 o 
   1  10   5       37.84       49.19      4.43 o 
   2  10   5       95.28       87.78      8.11 o 
   3  10   5        1.38        0.35      1.22 o 
   4  10   5       42.69       44.64      7.94 o 
   5  10   5       13.66        9.13      4.36 o 
  -5  11   5       31.50       49.07      9.86 o 
  -4  11   5       26.37       24.47      7.27 o 
  -3  11   5       21.60       15.54      4.78 o 
  -2  11   5      130.93      125.75      8.97 o 
  -1  11   5        0.00        1.49      2.21 o 
   0  11   5       59.53       61.97      6.11 o 
   1  11   5        0.01        0.57      1.84 o 
   2  11   5      178.45      159.19     20.04 o 
   3  11   5        5.43        4.64      2.60 o 
   4  11   5        4.33        5.19      3.05 o 
   5  11   5       54.82       50.06      9.45 o 
  -4  12   5        9.92        2.51      2.94 o 
  -3  12   5       16.67       22.53      6.75 o 
  -2  12   5      141.24      108.59      8.59 o 
  -1  12   5        0.01        1.25      1.14 o 
   0  12   5      521.86      629.30     35.49 o 
   1  12   5      125.55      162.00     15.91 o 
   2  12   5       15.41        5.59      3.84 o 
   3  12   5       70.02       57.43     11.80 o 
   4  12   5        0.48        1.10      1.64 o 
   5  12   5        7.16        3.68      2.45 o 
  -4  13   5        8.00        9.46      4.65 o 
  -3  13   5       84.84       71.24     11.86 o 
  -2  13   5        6.43       -0.33      1.24 o 
  -1  13   5       13.54        8.77      4.48 o 
   0  13   5        0.04       -1.07      1.89 o 
   1  13   5     1915.94     2246.29     79.78 o 
   2  13   5       98.37       86.58     13.35 o 
   3  13   5       98.16       86.91     14.76 o 
   4  13   5        4.44        4.64      3.49 o 
  -4  14   5       40.86       36.73      9.61 o 
  -3  14   5       11.46        5.37      4.85 o 
  -2  14   5        0.15       -2.32      2.32 o 
  -1  14   5      156.34      159.25     10.95 o 
   0  14   5     1304.97     1627.80     44.20 o 
   1  14   5      144.27      162.73     16.89 o 
   2  14   5       18.43       23.59      7.45 o 
   3  14   5        0.13       -4.55      4.80 o 
   4  14   5       17.30        7.73      5.34 o 
  -3  15   5       14.97       15.68      5.93 o 
  -2  15   5        0.07        0.38      1.52 o 
  -1  15   5      134.13      131.21     10.40 o 
   0  15   5        1.99        3.57      3.86 o 
   1  15   5      202.36      216.28     19.97 o 
   2  15   5        0.48        4.64      4.53 o 
   3  15   5        0.37       -4.46      4.62 o 
   4  15   5        0.16       -6.57      6.60 o 
  -3  16   5       19.42       35.09      9.64 o 
  -2  16   5       14.50       23.58      4.27 o 
  -1  16   5       29.87       30.31      4.94 o 
   0  16   5        7.10        1.96      3.01 o 
   1  16   5      155.00      167.12     17.86 o 
   2  16   5        2.51        3.55      3.49 o 
   3  16   5        0.19       -5.21      5.21 o 
  -2  17   5       34.30       31.31      8.97 o 
  -1  17   5        0.08       -1.88      1.88 o 
   0  17   5      177.77      167.94     16.77 o 
   1  17   5      172.34      175.66     18.46 o 
   2  17   5      113.02      118.19     16.67 o 
   3  17   5        2.82        3.35      4.04 o 
  -2  18   5       31.83       22.75      7.27 o 
  -1  18   5      111.05      105.67     15.61 o 
   0  18   5        0.68        0.77      2.45 o 
   1  18   5       10.11        4.03      3.29 o 
   2  18   5       26.16       23.26      7.30 o 
  -1  19   5       80.13       71.24     13.34 o 
   1  19   5        8.38        4.88      3.43 o 
  -1 -16   6       19.74       26.63      7.99 o 
   0 -16   6        0.80        5.11      5.06 o 
   1 -16   6       16.18       30.01      9.39 o 
  -2 -15   6        7.73        7.64      4.20 o 
  -1 -15   6       59.31       46.86      9.90 o 
   0 -15   6       14.87       15.65      6.68 o 
   1 -15   6        0.41        6.81      4.24 o 
   2 -15   6        1.06        5.07      5.95 o 
  -3 -14   6        0.56        6.92      6.32 o 
  -2 -14   6       42.39       32.46      7.50 o 
  -1 -14   6        8.00        8.48      4.86 o 
   0 -14   6        0.78        3.11      3.81 o 
   1 -14   6        2.61       -0.63      3.92 o 
   2 -14   6      110.22      136.24     17.98 o 
   3 -14   6        0.10       -2.90      4.61 o 
  -3 -13   6        2.78        8.60      5.37 o 
  -2 -13   6       39.99       46.36      8.40 o 
  -1 -13   6       27.48       29.31      7.03 o 
   0 -13   6       12.87       18.34      5.68 o 
   1 -13   6        0.01       -4.96      5.61 o 
   2 -13   6       64.39       66.37     12.50 o 
   3 -13   6       18.67       17.88      6.92 o 
  -4 -12   6        4.57       -4.33      4.33 o 
  -3 -12   6        1.22       14.03      6.59 o 
  -2 -12   6      199.37      176.59     15.83 o 
  -1 -12   6        6.31        3.85      2.60 o 
   0 -12   6       41.89       49.28      8.81 o 
   1 -12   6       43.43       62.50     11.09 o 
   2 -12   6       37.71       43.56     10.13 o 
   3 -12   6       59.03       75.35     13.30 o 
  -4 -11   6        8.97       12.98      6.56 o 
  -3 -11   6        0.06        1.86      2.75 o 
  -2 -11   6       32.40       28.76      6.08 o 
  -1 -11   6       84.72       19.02     38.93 o 
   0 -11   6        0.98        3.59      0.94 o 
   1 -11   6       22.64       22.12      6.88 o 
   2 -11   6       66.02       83.49     13.11 o 
   3 -11   6        6.26        6.19      5.16 o 
   4 -11   6        1.68       -1.36      3.86 o 
  -4 -10   6      132.54      133.64     18.18 o 
  -3 -10   6      500.48      509.15     22.08 o 
  -2 -10   6      169.45      169.87     10.86 o 
  -1 -10   6      267.97      118.68     98.09 o 
   0 -10   6       97.24       97.29      4.43 o 
   1 -10   6       52.82       54.54      9.29 o 
   2 -10   6      168.48      194.07     18.94 o 
   3 -10   6       71.90       85.79     13.22 o 
   4 -10   6        2.56        6.52      5.25 o 
  -5  -9   6        4.88       10.53      5.98 o 
  -4  -9   6       91.95       90.31     14.72 o 
  -3  -9   6      217.94      234.92     11.42 o 
  -2  -9   6      255.37      239.02     12.50 o 
  -1  -9   6       22.51       23.26      3.30 o 
   0  -9   6        1.33       16.07      2.10 o 
   1  -9   6      713.51      712.56     35.91 o 
   2  -9   6       11.13        8.75      4.45 o 
   3  -9   6       97.25       93.57     13.41 o 
   4  -9   6       13.69       14.60      5.78 o 
  -5  -8   6        9.65        8.28      5.10 o 
  -4  -8   6       19.56       20.76      7.01 o 
  -3  -8   6      409.40      411.98     15.00 o 
  -2  -8   6      498.81      488.95     27.08 o 
  -1  -8   6       22.74       23.64      2.84 o 
   0  -8   6      111.06      104.52      5.46 o 
   1  -8   6      176.55      178.59     16.20 o 
   2  -8   6        0.58       -0.49      4.19 o 
   3  -8   6        4.88        5.41      3.10 o 
   4  -8   6       99.56       80.94     12.77 o 
   5  -8   6       45.30       56.39     11.44 o 
  -5  -7   6        2.92        5.28      4.38 o 
  -4  -7   6      228.64      210.74     22.04 o 
  -3  -7   6        3.99        1.88      1.40 o 
  -2  -7   6       46.90       46.25      4.93 o 
  -1  -7   6       85.82       79.98      4.90 o 
   0  -7   6       71.45       73.10      3.96 o 
   1  -7   6       95.76       87.36     10.36 o 
   2  -7   6      176.19      173.92     16.04 o 
   3  -7   6      287.97      268.48      7.35 o 
   4  -7   6       61.11       84.99     12.47 o 
   5  -7   6        5.22       -0.43      3.02 o 
  -5  -6   6        3.38        9.32      5.98 o 
  -4  -6   6        1.21       -4.11      4.93 o 
  -3  -6   6      215.86      229.73      8.88 o 
  -2  -6   6        1.90       -0.19      1.10 o 
  -1  -6   6        5.74        6.00      1.26 o 
   0  -6   6        0.59        2.84      0.88 o 
   1  -6   6       50.24       40.37      7.80 o 
   2  -6   6      178.54      161.36     14.78 o 
   3  -6   6       53.35       55.75      3.55 o 
   4  -6   6      266.48      251.03     21.34 o 
   5  -6   6       61.43       69.32     11.77 o 
  -5  -5   6      266.45      281.63     26.53 o 
  -4  -5   6       30.45       32.36      8.08 o 
  -3  -5   6       11.11       10.85      1.46 o 
  -2  -5   6       76.81       96.52      6.38 o 
  -1  -5   6      611.24      628.33     13.55 o 
   0  -5   6      243.57      232.38      7.54 o 
   1  -5   6        0.00       -0.48      0.98 o 
   2  -5   6        1.45        0.59      1.57 o 
   3  -5   6       34.84       38.96      7.44 o 
   4  -5   6        0.00       -4.19      4.19 o 
   5  -5   6      108.92      122.11     15.23 o 
  -5  -4   6      115.13      121.72     17.15 o 
  -4  -4   6      142.07      142.24     16.75 o 
  -3  -4   6        5.18        4.19      3.41 o 
  -2  -4   6        2.03        3.01      1.46 o 
  -1  -4   6      506.20      492.64     11.26 o 
   0  -4   6      463.27      525.21     17.26 o 
   1  -4   6       13.96        8.33      1.09 o 
   2  -4   6        9.73        5.12      2.97 o 
   3  -4   6      168.07      167.29     15.15 o 
   4  -4   6      296.76      301.03     22.29 o 
   5  -4   6       23.64       23.44      4.56 o 
  -5  -3   6       57.98       64.52     12.32 o 
  -4  -3   6       23.10       21.64      6.23 o 
  -3  -3   6        6.41       43.84      8.48 o 
  -2  -3   6       32.65       28.78      2.64 o 
  -1  -3   6        1.60       -0.31      0.58 o 
   0  -3   6      392.24      380.96      7.57 o 
   1  -3   6      101.82      122.30      4.82 o 
   2  -3   6        2.11        0.89      1.14 o 
   3  -3   6        0.16        9.62      4.27 o 
   4  -3   6        0.66       -1.88      3.46 o 
   5  -3   6        9.30       13.95      6.08 o 
  -5  -2   6       17.38       21.05      6.97 o 
  -4  -2   6       26.45       38.91      8.64 o 
  -3  -2   6       41.70       32.95      1.65 o 
  -2  -2   6       25.28       27.44      3.81 o 
  -1  -2   6      314.02      322.08      9.67 o 
   0  -2   6        9.51        5.85      0.88 o 
   1  -2   6      316.89      341.39      9.17 o 
   2  -2   6      125.85      139.40      7.97 o 
   3  -2   6      158.27      149.44     13.58 o 
   4  -2   6       16.37       13.54      2.83 o 
   5  -2   6      108.13      115.51      9.63 o 
  -5  -1   6       12.54       11.56      4.90 o 
  -4  -1   6      169.10      160.17     16.96 o 
  -3  -1   6        0.15        0.28      1.01 o 
  -2  -1   6       60.97       81.36      6.37 o 
  -1  -1   6       78.28       89.27      3.93 o 
   0  -1   6      550.52      518.59     11.99 o 
   1  -1   6       63.34       67.15      4.00 o 
   2  -1   6        0.58       -0.84      1.55 o 
   3  -1   6        2.24        4.56      2.21 o 
   4  -1   6        0.07        0.70      1.64 o 
   5  -1   6       21.78       25.56      4.43 o 
  -5   0   6      121.35      133.01     17.54 o 
  -4   0   6       24.77       29.75      7.36 o 
  -3   0   6       89.93       91.80     17.78 o 
  -2   0   6      694.93      724.22     22.02 o 
  -1   0   6      994.46      947.73     16.64 o 
   0   0   6     3141.27     2859.18     45.02 o 
   1   0   6      238.87      249.86      8.11 o 
   2   0   6        5.20        7.33      2.95 o 
   3   0   6        0.22        4.16      1.98 o 
   4   0   6      647.61      669.91     22.34 o 
   5   0   6       28.28       31.12      4.68 o 
  -5   1   6       23.50       27.04      7.64 o 
  -4   1   6       90.21       81.73      7.62 o 
  -3   1   6       23.71       19.49      2.61 o 
  -2   1   6        1.15        0.17      1.24 o 
  -1   1   6      846.79      874.56     17.97 o 
   0   1   6       34.05       24.33      1.57 o 
   1   1   6       14.35       14.93      1.39 o 
   2   1   6       76.06       85.98      5.12 o 
   3   1   6        9.62       12.49      2.35 o 
   4   1   6      826.91      820.29     25.15 o 
   5   1   6        1.67        0.76      1.78 o 
   6   1   6        0.12        3.09      2.70 o 
  -5   2   6      122.26      131.79     17.42 o 
  -4   2   6      147.05      142.23      7.87 o 
  -3   2   6      496.68      481.47     16.10 o 
  -2   2   6      306.69      320.23     11.91 o 
  -1   2   6     1937.07     1953.87     41.39 o 
   0   2   6      752.93      748.83     24.01 o 
   1   2   6        0.12       -1.43      1.67 o 
   2   2   6      182.68      217.79     10.04 o 
   3   2   6      586.64      572.32     23.84 o 
   4   2   6       28.59       24.01      3.63 o 
   5   2   6        5.55        8.05      2.36 o 
   6   2   6       16.42       21.88      6.44 o 
  -5   3   6        0.16        2.82      4.87 o 
  -4   3   6      131.48      128.39     11.77 o 
  -3   3   6        2.07       12.53     14.39 o 
  -2   3   6      291.04      275.20      9.38 o 
  -1   3   6      178.11      196.14      8.60 o 
   0   3   6      189.11      203.01     14.28 o 
   1   3   6       47.50       49.64      6.74 o 
   2   3   6       10.05       16.50      2.48 o 
   3   3   6       64.01       74.50      7.26 o 
   4   3   6       24.04       22.66      3.42 o 
   5   3   6        0.00        1.66      6.51 o 
   6   3   6       16.74        8.79      3.99 o 
  -5   4   6        4.19        7.07      4.67 o 
  -4   4   6        7.25        2.15      1.12 o 
  -3   4   6       80.31       71.37      6.15 o 
  -2   4   6     2766.12     2805.21     41.89 o 
  -1   4   6       42.80       45.14      4.05 o 
   0   4   6      152.40      150.23     11.18 o 
   1   4   6     1351.12     1276.35     46.95 o 
   2   4   6     1547.81     1551.21     51.59 o 
   3   4   6      534.75      526.47     22.69 o 
   4   4   6      155.46      160.00     13.31 o 
   5   4   6       13.28       12.65      5.29 o 
  -5   5   6       50.04       69.97     12.69 o 
  -4   5   6        1.34       -0.82      3.44 o 
  -3   5   6       19.05       21.88      5.72 o 
  -2   5   6     1711.56     1680.93     32.02 o 
  -1   5   6      106.18      120.75      7.25 o 
   0   5   6       72.18       77.03      8.44 o 
   1   5   6        4.75        7.94      1.76 o 
   2   5   6       20.25       28.91      2.29 o 
   3   5   6      133.16      110.11      9.06 o 
   4   5   6       39.13       37.35      6.38 o 
   5   5   6        0.00       -1.02      2.21 o 
  -5   6   6        0.11       -2.49      3.95 o 
  -4   6   6        4.21        5.80      3.55 o 
  -2   6   6       92.50       85.16      6.60 o 
  -1   6   6      599.00      637.42     16.60 o 
   0   6   6        7.43        9.41      3.08 o 
   1   6   6       15.17        8.75      1.79 o 
   2   6   6      274.63      236.41      7.71 o 
   3   6   6      905.40      896.47     23.74 o 
   4   6   6        2.43        3.74      2.04 o 
   5   6   6       46.71       48.93      8.36 o 
  -5   7   6        8.75        9.65      5.24 o 
  -4   7   6       27.91       28.37      7.67 o 
  -2   7   6        9.75        5.65      1.83 o 
  -1   7   6      151.79      167.29      9.25 o 
   0   7   6      264.24      370.75     33.78 o 
   1   7   6       12.78       13.84      1.92 o 
   2   7   6       16.32       13.25      2.44 o 
   3   7   6      178.56       62.73     85.58 o 
   4   7   6        5.59        2.71      2.06 o 
   5   7   6       26.63       22.42      5.99 o 
  -5   8   6       34.88       36.15      9.66 o 
  -4   8   6       22.17       23.27      7.07 o 
  -3   8   6      233.37      203.86     16.26 o 
  -2   8   6      298.20      306.95     11.29 o 
  -1   8   6       46.50       38.73      3.78 o 
   0   8   6      300.14      425.42     24.21 o 
   1   8   6      299.42      376.10     26.26 o 
   2   8   6      118.18      114.50      8.24 o 
   3   8   6      203.25      198.47     13.44 o 
   4   8   6        6.47        6.87      3.12 o 
   5   8   6        0.89        3.87      3.55 o 
  -5   9   6      192.86      218.69     23.67 o 
  -4   9   6        6.96       10.66      4.24 o 
  -3   9   6       24.22       18.11      4.69 o 
  -2   9   6       32.64       27.03      5.15 o 
  -1   9   6      453.34      475.35     17.76 o 
   0   9   6       20.18       43.88      5.15 o 
   1   9   6       15.74       19.40      4.72 o 
   2   9   6       16.85       14.89      2.34 o 
   3   9   6      117.07      105.62      7.53 o 
   4   9   6        2.74        3.24      1.86 o 
   5   9   6       52.28       37.94      7.94 o 
  -5  10   6        3.28       12.11      5.99 o 
  -4  10   6        6.29       -1.38      2.83 o 
  -3  10   6       19.76       13.46      3.69 o 
  -2  10   6        8.04        3.98      2.38 o 
  -1  10   6       32.75       42.68      5.03 o 
   0  10   6       63.93       89.47      7.63 o 
   1  10   6       51.77       15.99     34.59 o 
   2  10   6       11.04        6.50      2.30 o 
   3  10   6       67.32       59.42      5.04 o 
   4  10   6       38.94       30.03      6.29 o 
   5  10   6      161.70      165.45     16.69 o 
  -4  11   6        1.73        6.68      3.30 o 
  -3  11   6        7.50        1.43      3.79 o 
  -2  11   6       65.20       88.44     12.96 o 
  -1  11   6        0.20       -0.10      3.79 o 
   0  11   6       20.70       21.16      5.19 o 
   1  11   6      285.58      366.88     24.73 o 
   2  11   6       71.23       68.91     11.56 o 
   3  11   6       77.86       56.80     11.16 o 
   4  11   6       34.60       24.69      5.91 o 
  -4  12   6        0.49        3.21      2.67 o 
  -3  12   6        5.96        7.48      2.71 o 
  -2  12   6       28.57       17.87      3.87 o 
  -1  12   6      523.57      578.27     21.48 o 
   0  12   6      451.53      627.79     32.10 o 
   1  12   6      220.96      261.86     13.60 o 
   2  12   6       14.08       10.69      5.41 o 
   3  12   6       47.91       54.41     11.71 o 
   4  12   6       49.37       50.00      8.66 o 
  -4  13   6        2.00       -2.81      2.81 o 
  -3  13   6       66.68       79.87      8.01 o 
  -2  13   6       31.84       27.69      6.04 o 
  -1  13   6        7.02       13.03      3.27 o 
   0  13   6       12.52       18.78      5.56 o 
   1  13   6      827.88     1044.41     48.04 o 
   2  13   6       44.87       38.64      8.94 o 
   3  13   6       90.54       96.62     15.48 o 
   4  13   6       43.11       49.24      7.23 o 
  -4  14   6        1.43       -0.33      2.98 o 
  -3  14   6      111.45       84.72     13.28 o 
  -2  14   6        0.89        0.85      1.55 o 
  -1  14   6       57.08       49.53      8.53 o 
   0  14   6      414.85      558.40     31.47 o 
   1  14   6      741.46      889.28     44.10 o 
   2  14   6       15.95        7.70      4.10 o 
   3  14   6       19.85       11.54      4.59 o 
   4  14   6       90.17      153.77     21.88 o 
  -3  15   6       20.90       20.23      6.76 o 
  -2  15   6        6.73        4.66      5.14 o 
  -1  15   6       35.65       29.53      4.88 o 
   0  15   6       12.26       15.95      5.11 o 
   1  15   6       35.06       40.75      8.91 o 
   2  15   6       33.33       19.63      6.02 o 
   3  15   6      158.34      169.36     22.02 o 
   4  15   6        0.23       -4.52      5.48 o 
  -3  16   6        0.49       -3.31      4.68 o 
  -2  16   6        0.26        0.38      1.13 o 
  -1  16   6        0.47       -0.08      1.49 o 
   0  16   6        0.08       -3.28      3.28 o 
   1  16   6      205.08      220.77     21.20 o 
   2  16   6      149.55      128.51     17.22 o 
   3  16   6       41.79       54.37     12.98 o 
  -2  17   6      147.84      176.73     20.44 o 
  -1  17   6       47.93       46.56      6.46 o 
   0  17   6       14.96       20.71      6.41 o 
   1  17   6      270.20      295.08     25.02 o 
   2  17   6        6.32        6.46      3.37 o 
   3  17   6        0.53        6.74      6.16 o 
  -2  18   6        1.42        3.40      3.45 o 
  -1  18   6       52.52       58.14      9.54 o 
   0  18   6       12.90        6.18      3.01 o 
   1  18   6       35.41       47.78     10.18 o 
   2  18   6      202.06      201.51     22.56 o 
   0  19   6        5.04        6.56      3.98 o 
   1  19   6        0.28       -4.14      4.14 o 
  -1 -16   7        7.19       29.52     10.68 o 
   0 -16   7      136.36      174.27     20.95 o 
  -1 -15   7       81.83       61.29     11.26 o 
   0 -15   7      107.93       89.17     14.21 o 
   1 -15   7       23.79       33.11      9.22 o 
   2 -15   7        0.86       -1.66      4.90 o 
  -2 -14   7       14.75       12.36      4.90 o 
  -1 -14   7        1.42        1.40      3.00 o 
   0 -14   7       65.31       63.91     11.19 o 
   1 -14   7       21.49       18.37      7.21 o 
   2 -14   7        1.10       -2.49      4.24 o 
  -3 -13   7        1.79        7.97      6.24 o 
  -2 -13   7       26.58       28.05      6.69 o 
  -1 -13   7        6.68       13.49      5.48 o 
   0 -13   7      109.09       89.53     13.01 o 
   1 -13   7       89.94      110.01     15.63 o 
   2 -13   7        9.23       12.80      6.28 o 
   3 -13   7      149.93      170.34     21.56 o 
  -3 -12   7        6.59        6.17      3.31 o 
  -2 -12   7      167.72      162.12     15.25 o 
  -1 -12   7        9.45        0.32      4.07 o 
   0 -12   7       36.78       31.46      8.21 o 
   1 -12   7      279.19      279.24     24.15 o 
   2 -12   7        7.96       19.01      7.36 o 
   3 -12   7        7.00        9.86      4.95 o 
  -4 -11   7       96.96       94.36     16.17 o 
  -3 -11   7        0.94       -1.98      3.76 o 
  -2 -11   7       88.07       87.94      8.34 o 
  -1 -11   7        6.77        4.32      4.15 o 
   0 -11   7       84.85       83.14     11.88 o 
   1 -11   7      223.70      209.65     19.81 o 
   2 -11   7        0.65        0.21      2.67 o 
   3 -11   7       29.10       33.24      9.05 o 
   4 -11   7        8.44       27.12      8.72 o 
  -4 -10   7       52.22       53.85     11.75 o 
  -3 -10   7       29.28       28.17      8.12 o 
  -2 -10   7      287.60      286.65     14.72 o 
  -1 -10   7       16.45        3.63     11.96 o 
   0 -10   7        4.74        4.61      1.14 o 
   1 -10   7      391.18      368.97     25.64 o 
   2 -10   7       72.82       73.86     12.05 o 
   3 -10   7       23.36       27.27      7.75 o 
   4 -10   7       16.93       33.05      9.27 o 
  -4  -9   7       27.54       25.56      8.91 o 
  -3  -9   7      289.04      312.23     16.85 o 
  -2  -9   7        9.26       10.85      3.06 o 
  -1  -9   7       79.67       59.28      9.80 o 
   0  -9   7      325.04      315.77     10.79 o 
   1  -9   7     1630.59     1552.89     61.06 o 
   2  -9   7      106.29      105.72     13.85 o 
   3  -9   7       28.82       33.11      7.62 o 
   4  -9   7       18.37       23.50      7.42 o 
  -5  -8   7        3.05        5.99      4.75 o 
  -4  -8   7       66.85       63.97     12.34 o 
  -3  -8   7        2.26        7.64      2.20 o 
  -2  -8   7      315.98      322.19     14.61 o 
  -1  -8   7      133.59      130.92      7.35 o 
   0  -8   7       32.42       34.33      3.54 o 
   1  -8   7     1061.57     1003.18     44.77 o 
   2  -8   7       42.36       43.26      7.87 o 
   3  -8   7       12.16        2.50      3.15 o 
   4  -8   7        0.20       -4.45      5.68 o 
  -5  -7   7       33.28       52.20     12.61 o 
  -4  -7   7      136.33      128.37     17.82 o 
  -3  -7   7       42.10       41.73      4.17 o 
  -2  -7   7      267.46      261.05     12.41 o 
  -1  -7   7        6.53        3.89      1.38 o 
   0  -7   7       13.29       12.56      3.81 o 
   1  -7   7      141.06      118.85     12.69 o 
   2  -7   7       61.28       48.07      8.54 o 
   3  -7   7        8.15       -1.19      4.06 o 
   4  -7   7       75.84       87.85     12.99 o 
   5  -7   7        5.38       14.32      6.45 o 
  -5  -6   7        0.07        8.06      5.55 o 
  -4  -6   7        0.42        3.59      5.22 o 
  -3  -6   7      508.91      495.54     15.86 o 
  -2  -6   7      384.95      394.56     12.63 o 
  -1  -6   7       62.16       44.65      3.74 o 
   0  -6   7     1088.15     1092.07     32.01 o 
   1  -6   7        9.63       12.49      3.87 o 
   2  -6   7        8.79       -2.58      5.55 o 
   3  -6   7       47.86       51.26      3.88 o 
   4  -6   7       98.46      109.22     14.17 o 
   5  -6   7        5.66        6.43      4.59 o 
  -5  -5   7      207.53      208.55     23.00 o 
  -4  -5   7       16.17       12.72      5.04 o 
  -3  -5   7      107.90      103.91      5.69 o 
  -2  -5   7       36.41       33.59      5.22 o 
  -1  -5   7       46.82       44.04      3.20 o 
   0  -5   7       85.61       72.62      4.22 o 
   1  -5   7       10.06        7.64      1.98 o 
   2  -5   7        0.01        0.98      2.08 o 
   3  -5   7       35.58       37.09      5.90 o 
   4  -5   7      116.22      120.13     14.41 o 
   5  -5   7       95.20      111.91     15.02 o 
  -5  -4   7      212.96      277.87     26.79 o 
  -4  -4   7       34.92       40.99      8.98 o 
  -3  -4   7        2.14        1.98      0.94 o 
  -2  -4   7      757.60      793.84     18.81 o 
  -1  -4   7      132.64      130.28      5.42 o 
   0  -4   7      249.01      220.16      9.26 o 
   1  -4   7       42.35       42.43      2.77 o 
   2  -4   7      156.90      143.10     12.06 o 
   3  -4   7       22.17       21.49      3.61 o 
   4  -4   7      118.54      122.69     14.38 o 
   5  -4   7      116.66      116.80     13.15 o 
  -5  -3   7        2.96       -2.96      4.79 o 
  -4  -3   7       26.02       30.08      7.67 o 
  -3  -3   7       62.01       46.77      3.61 o 
  -2  -3   7       13.99       16.58      2.52 o 
  -1  -3   7      313.48      303.20      8.53 o 
   0  -3   7      139.48      176.56      4.99 o 
   1  -3   7        7.41        3.26      0.95 o 
   2  -3   7      522.01      553.76     19.05 o 
   3  -3   7        3.37        3.13      1.72 o 
   4  -3   7       32.99       36.02      7.30 o 
   5  -3   7        0.49       -0.04      1.51 o 
  -5  -2   7        0.07       -2.78      4.71 o 
  -4  -2   7       44.78       37.21      8.51 o 
  -3  -2   7       69.84       78.82      3.49 o 
  -2  -2   7        0.53        0.08      1.48 o 
  -1  -2   7      200.05      182.03      7.24 o 
   0  -2   7      264.99      265.63      7.99 o 
   1  -2   7       15.41       12.70      1.99 o 
   2  -2   7       62.25       65.30      5.46 o 
   3  -2   7        7.44       11.74      3.73 o 
   4  -2   7        0.49        1.59      3.22 o 
   5  -2   7       27.53       32.56      5.07 o 
  -5  -1   7       59.03       50.76     10.95 o 
  -4  -1   7        0.00        3.00      2.70 o 
  -3  -1   7        2.36        2.32      1.39 o 
  -2  -1   7       45.81       39.11      4.52 o 
  -1  -1   7      290.52      344.45      8.77 o 
   0  -1   7        8.02        5.36      0.87 o 
   1  -1   7      726.86      761.69     15.73 o 
   2  -1   7       77.52       95.80      8.42 o 
   3  -1   7       16.20       12.27      3.81 o 
   4  -1   7      283.33      269.01     13.57 o 
   5  -1   7        5.27        5.67      2.87 o 
  -5   0   7       11.28       12.49      5.44 o 
  -4   0   7       36.77       35.79      8.34 o 
  -3   0   7        1.20        3.61      1.49 o 
  -2   0   7       10.67       11.03      2.40 o 
  -1   0   7       81.42       79.33      3.81 o 
   0   0   7      529.73      557.40     10.60 o 
   1   0   7      154.70      148.57      5.32 o 
   2   0   7      780.40      820.99     33.89 o 
   3   0   7      169.17      149.36      8.59 o 
   4   0   7       38.65       38.90      4.80 o 
   5   0   7        4.04        2.22      2.79 o 
  -5   1   7       54.45       63.54     12.07 o 
  -4   1   7       30.97       31.41      3.10 o 
  -3   1   7       96.81       95.10      6.36 o 
  -2   1   7        6.77        9.65      3.33 o 
  -1   1   7      258.55      256.43      7.27 o 
   0   1   7     1846.86     1890.99     27.24 o 
   1   1   7      195.22      191.65      6.50 o 
   2   1   7      344.35      325.13     19.87 o 
   3   1   7      324.03      315.65     16.24 o 
   4   1   7      573.17      588.11     20.59 o 
   5   1   7       21.90       21.19      3.90 o 
  -5   2   7      109.09      119.12     16.69 o 
  -4   2   7      127.18      124.91      7.40 o 
  -3   2   7       13.23       10.81      2.30 o 
  -2   2   7       21.64       17.95      2.21 o 
  -1   2   7      849.19      908.02     23.47 o 
   0   2   7       79.44       85.68      3.94 o 
   1   2   7       52.35       46.69      4.74 o 
   2   2   7      173.76      167.81      7.02 o 
   3   2   7        3.28        3.56      2.00 o 
   4   2   7      155.42      158.89      9.59 o 
   5   2   7        0.13        0.57      1.23 o 
  -5   3   7        0.08        2.61      4.18 o 
  -4   3   7       29.62       25.80      3.89 o 
  -3   3   7       31.54       33.71      4.35 o 
  -2   3   7      351.76      337.34     13.10 o 
  -1   3   7        2.13        4.58      1.46 o 
   0   3   7      630.52      658.16     16.67 o 
   1   3   7      232.28      229.29     11.00 o 
   2   3   7       33.60       36.53      5.31 o 
   3   3   7      168.40      141.31      9.79 o 
   4   3   7        0.02       -0.88      1.61 o 
   5   3   7       25.85       23.47      3.93 o 
  -5   4   7       22.43       26.01      7.73 o 
  -4   4   7      117.21       36.89     65.98 o 
  -3   4   7     1326.77      223.72    640.74 o 
  -2   4   7      205.40      180.74      7.85 o 
  -1   4   7       18.82       17.21      2.75 o 
   0   4   7        2.88        4.96      2.81 o 
   1   4   7      246.17      231.32     15.93 o 
   2   4   7      519.13      527.77     26.21 o 
   3   4   7       10.05       16.82      3.10 o 
   4   4   7       11.17       10.95      3.19 o 
   5   4   7        3.11        3.57      1.83 o 
  -5   5   7       13.91       17.22      6.74 o 
  -4   5   7       58.18       50.12      9.57 o 
  -3   5   7      864.49      854.12     40.47 o 
  -2   5   7      966.06      944.03     18.71 o 
  -1   5   7       41.68       11.27     27.25 o 
   0   5   7      149.11      154.39     12.27 o 
   1   5   7      413.22      401.92     10.87 o 
   2   5   7      669.29      594.06     49.10 o 
   3   5   7       33.82       28.66      4.35 o 
   4   5   7      125.93      108.15     10.44 o 
   5   5   7        9.64        6.63      1.93 o 
  -5   6   7       22.10       26.18      8.28 o 
  -4   6   7       57.51       69.21     11.74 o 
  -3   6   7       79.58       81.36     11.01 o 
  -2   6   7      139.90      148.97     12.89 o 
  -1   6   7       47.05       46.04      4.85 o 
   0   6   7       16.91        8.51      3.29 o 
   1   6   7      376.48      406.33     12.74 o 
   2   6   7      536.70      507.45     11.96 o 
   3   6   7      213.03      222.15     13.50 o 
   4   6   7        3.03        1.21      1.11 o 
   5   6   7        0.71        4.73      2.65 o 
  -5   7   7       14.89       18.62      6.81 o 
  -4   7   7       32.25       36.18      8.69 o 
  -2   7   7      525.68      492.71     18.54 o 
  -1   7   7       10.69       15.43      2.86 o 
   0   7   7        0.01        1.29      1.61 o 
   1   7   7      321.72      323.21     15.29 o 
   2   7   7      198.81      198.41     15.82 o 
   3   7   7       36.59       37.52      3.65 o 
   4   7   7       67.16       66.48      8.72 o 
   5   7   7        7.54        6.30      3.18 o 
  -5   8   7        0.70        0.58      3.44 o 
  -4   8   7       10.92       14.39      6.06 o 
  -2   8   7      570.36      535.39     27.48 o 
  -1   8   7      406.61      404.19     13.47 o 
   0   8   7     1032.22     1412.17    117.80 o 
   1   8   7      369.39      455.48     25.99 o 
   2   8   7      311.08      285.70     12.30 o 
   3   8   7       27.47       31.03      4.37 o 
   4   8   7       69.66       64.71      8.59 o 
   5   8   7        5.58        4.91      3.33 o 
  -5   9   7       17.72        6.19      3.54 o 
  -4   9   7       13.06       15.08      6.38 o 
  -3   9   7       22.98       17.00      5.07 o 
  -2   9   7       21.77       21.08      5.05 o 
  -1   9   7       39.63       51.71      7.51 o 
   0   9   7      206.99      285.55     16.42 o 
   1   9   7      275.59      353.29     59.49 o 
   2   9   7       44.77       38.56      4.53 o 
   3   9   7       37.50       31.19      3.39 o 
   4   9   7       48.66       40.93      6.89 o 
  -5  10   7       64.18       70.97     13.83 o 
  -3  10   7       46.16       29.60      6.25 o 
  -2  10   7       54.30       45.13      7.49 o 
  -1  10   7        1.87        5.17      2.89 o 
   0  10   7       91.47      119.72     12.70 o 
   1  10   7      272.50      293.05     48.52 o 
   2  10   7        0.08        0.13      1.74 o 
   3  10   7      394.39      357.04     16.60 o 
   4  10   7      144.58      144.51     13.67 o 
  -3  11   7      182.35      159.99     15.39 o 
  -2  11   7       73.20       63.21      8.98 o 
  -1  11   7       85.18       73.93      9.38 o 
   0  11   7      419.65      553.23     30.03 o 
   1  11   7       10.64       13.04      4.64 o 
   2  11   7        0.85        0.51      2.84 o 
   3  11   7        1.90        6.02      5.01 o 
   4  11   7        0.86       -2.06      2.06 o 
  -3  12   7        0.90       -0.29      1.44 o 
  -2  12   7      435.45      386.45     23.97 o 
  -1  12   7      362.92      355.25     22.51 o 
   0  12   7        0.70        0.58      2.06 o 
   1  12   7      259.24      340.88     24.74 o 
   2  12   7       32.45       29.06      5.50 o 
   3  12   7       12.44       12.06      5.28 o 
   4  12   7       96.94       79.65      8.72 o 
  -3  13   7      123.84      127.61     13.90 o 
  -2  13   7      111.24       83.17     10.62 o 
  -1  13   7       83.22       79.51     10.18 o 
   0  13   7      162.67      203.51     17.96 o 
   1  13   7       22.11       25.95      6.88 o 
   2  13   7        1.33       -0.19      2.77 o 
   3  13   7       19.52        5.58      4.41 o 
   4  13   7       34.52       41.06     11.53 o 
  -3  14   7       13.67        3.70      4.40 o 
  -2  14   7        1.95        3.00      2.61 o 
  -1  14   7       31.53       30.28      6.46 o 
   0  14   7      955.12     1280.04     53.81 o 
   1  14   7       92.62      123.82     15.07 o 
   2  14   7       50.15       38.04      9.04 o 
   3  14   7        1.14       -3.78      5.36 o 
   4  14   7        3.17       10.37      5.66 o 
  -3  15   7       24.42       17.02      5.19 o 
  -2  15   7       11.49        8.49      3.84 o 
  -1  15   7       80.19       76.23     10.56 o 
   0  15   7      442.13      548.94     32.39 o 
   1  15   7      286.47      327.62     25.87 o 
   2  15   7       40.00       34.07      9.15 o 
   3  15   7       76.65       77.24     14.81 o 
  -2  16   7       20.56       28.58      6.67 o 
  -1  16   7       33.72       28.40      6.35 o 
   0  16   7        0.96        3.81      3.39 o 
   1  16   7      335.50      395.69     29.30 o 
   2  16   7       59.48       62.48     12.21 o 
   3  16   7       79.40      105.61     17.47 o 
  -2  17   7        4.45        3.61      2.64 o 
  -1  17   7       15.64       13.66      5.09 o 
   0  17   7       94.29      124.88     15.08 o 
   1  17   7       70.07       69.37     12.10 o 
   2  17   7       29.46       32.43      8.83 o 
   3  17   7       10.04       14.45      6.52 o 
  -1  18   7      142.39      163.53     16.67 o 
   0  18   7        0.32       -0.24      1.93 o 
   1  18   7       31.32       31.82      8.35 o 
   2  18   7       30.10       25.19      8.38 o 
   0  19   7        0.68       -1.71      2.45 o 
   1  19   7       39.18       38.37      9.58 o 
  -1 -15   8        3.65       13.39      6.44 o 
   0 -15   8       16.64       19.44      6.95 o 
   1 -15   8       71.26       97.08     15.84 o 
  -2 -14   8       38.01       43.14      8.84 o 
  -1 -14   8       17.09       11.23      4.65 o 
   0 -14   8       93.26       64.76     11.84 o 
   1 -14   8        5.48        6.28      5.64 o 
   2 -14   8        4.01        6.51      6.72 o 
  -3 -13   8        1.46       -0.39      2.86 o 
  -2 -13   8        0.39        0.84      2.93 o 
  -1 -13   8       41.14       39.10      8.54 o 
   0 -13   8       53.50       42.18      9.20 o 
   1 -13   8       46.96       56.24     11.43 o 
   2 -13   8       19.52       35.86     10.00 o 
  -3 -12   8        7.69        2.91      3.68 o 
  -2 -12   8       15.37       17.21      5.40 o 
  -1 -12   8        0.59        5.46      4.16 o 
   0 -12   8        9.80       11.19      5.11 o 
   1 -12   8        0.31        0.22      2.98 o 
   2 -12   8       31.14       39.39      9.63 o 
   3 -12   8      169.54      247.60     25.53 o 
  -4 -11   8       35.85       58.04     12.89 o 
  -3 -11   8        2.59        3.26      4.08 o 
  -2 -11   8        7.71        4.96      1.87 o 
  -1 -11   8       30.82       33.59      7.41 o 
   0 -11   8      214.66      211.05     19.36 o 
   1 -11   8       68.06       93.01     13.35 o 
   2 -11   8        0.32       -1.23      2.82 o 
   3 -11   8       41.75       46.50     10.67 o 
  -4 -10   8      205.13      230.25     25.29 o 
  -3 -10   8        0.75        2.84      3.12 o 
  -2 -10   8        2.75        1.48      1.91 o 
  -1 -10   8       74.55       78.76     10.31 o 
   0 -10   8       38.44       28.48      6.74 o 
   1 -10   8        0.27       -3.12      4.27 o 
   2 -10   8       30.98       27.49      6.87 o 
   3 -10   8        3.01        0.75      2.49 o 
   4 -10   8        9.70       17.19      6.86 o 
  -4  -9   8       95.41       94.31     15.62 o 
  -3  -9   8        3.48        7.37      4.52 o 
  -2  -9   8      219.36      218.12     15.61 o 
  -1  -9   8       18.51        1.61      7.36 o 
   0  -9   8      106.92      113.54      6.03 o 
   1  -9   8       23.16       10.50      3.58 o 
   2  -9   8      157.75      146.43     16.96 o 
   3  -9   8        0.00       -2.95      3.82 o 
   4  -9   8        1.80        2.01      3.35 o 
  -4  -8   8       66.76       95.44     15.87 o 
  -3  -8   8        9.37        8.52      2.31 o 
  -2  -8   8      190.75      194.85     11.35 o 
  -1  -8   8      158.47      167.58     10.35 o 
   0  -8   8      739.39      702.19     19.64 o 
   1  -8   8      280.00      267.33     20.96 o 
   2  -8   8        0.95       -2.55      4.31 o 
   3  -8   8        0.15       -1.41      2.61 o 
   4  -8   8       47.46       36.32      9.06 o 
  -5  -7   8        7.03       13.94      7.70 o 
  -4  -7   8        5.61        7.21      5.99 o 
  -3  -7   8       37.60       32.95      8.19 o 
  -2  -7   8        8.92        5.96      2.08 o 
  -1  -7   8       37.29       30.40      5.40 o 
   0  -7   8      161.47      155.88      7.68 o 
   1  -7   8      246.14      229.03     18.75 o 
   2  -7   8        0.50       -3.13      5.52 o 
   3  -7   8       53.75       63.05     10.91 o 
   4  -7   8      137.77      140.65     17.06 o 
  -5  -6   8       12.34       17.43      7.43 o 
  -4  -6   8        1.01        2.60      3.07 o 
  -3  -6   8        4.83        8.35      2.78 o 
  -2  -6   8       22.24       19.59      7.91 o 
  -1  -6   8      745.66      756.99     20.53 o 
   0  -6   8      150.41      156.72      6.80 o 
   1  -6   8        5.07        3.22      2.03 o 
   2  -6   8      105.30      137.78     15.14 o 
   3  -6   8       28.75       20.72      3.22 o 
   4  -6   8      112.07      130.34     16.09 o 
   5  -6   8        2.86       -6.17      6.17 o 
  -5  -5   8       74.15       97.46     16.09 o 
  -4  -5   8       49.59       39.01      9.21 o 
  -3  -5   8       12.55       15.26      2.55 o 
  -2  -5   8        9.39       10.72      3.80 o 
  -1  -5   8       77.96       86.21      8.43 o 
   0  -5   8       15.20       11.71      1.79 o 
   1  -5   8       32.68       36.88      4.53 o 
   2  -5   8        2.51        1.10      0.63 o 
   3  -5   8       11.38        9.46      2.19 o 
   4  -5   8        0.15       -2.05      2.05 o 
   5  -5   8        1.13       -5.68      5.68 o 
  -5  -4   8       40.81       45.80     10.82 o 
  -4  -4   8        5.04       17.44      7.26 o 
  -3  -4   8        1.53        3.49      4.42 o 
  -2  -4   8      423.49      443.17     20.84 o 
  -1  -4   8      200.24      191.52      7.85 o 
   0  -4   8       55.71       61.80      4.79 o 
   1  -4   8      282.55      310.12     12.79 o 
   2  -4   8      118.66      120.38      6.86 o 
   3  -4   8        0.01        1.19      1.39 o 
   4  -4   8       92.65       97.94      8.72 o 
   5  -4   8      103.94       97.69      9.49 o 
  -5  -3   8       43.02       43.73     10.53 o 
  -4  -3   8        0.82       -0.99      2.99 o 
  -3  -3   8      303.10      299.33     11.41 o 
  -2  -3   8       42.14       44.93      4.55 o 
  -1  -3   8      106.03      100.03      5.49 o 
   0  -3   8       48.85       46.95      2.62 o 
   1  -3   8      347.82      360.65     12.31 o 
   2  -3   8       25.92       35.38      3.96 o 
   3  -3   8        4.76        7.21      2.27 o 
   4  -3   8        1.42        0.89      3.00 o 
   5  -3   8       10.02       16.48      3.62 o 
  -5  -2   8       27.87       36.45     10.89 o 
  -4  -2   8      235.21      218.37     21.37 o 
  -3  -2   8        3.43        2.89      0.74 o 
  -2  -2   8      210.98      225.61     11.75 o 
  -1  -2   8      622.75      624.06     16.35 o 
   0  -2   8       17.05       23.81      1.95 o 
   1  -2   8      518.49      556.53     17.38 o 
   2  -2   8      499.73      521.67     17.96 o 
   3  -2   8      178.48      174.08     10.94 o 
   4  -2   8       20.62       16.22      5.53 o 
   5  -2   8       55.93       63.55      7.18 o 
  -5  -1   8       25.04       34.61      9.48 o 
  -4  -1   8       13.81       18.61      5.95 o 
  -3  -1   8      265.44      277.88     11.16 o 
  -2  -1   8        8.22        7.90      1.69 o 
  -1  -1   8       44.12       37.51      3.11 o 
   0  -1   8        2.04        6.85      1.04 o 
   1  -1   8      125.21      129.24      5.31 o 
   2  -1   8       47.00       51.49      9.06 o 
   3  -1   8       56.56       67.34      6.74 o 
   4  -1   8      163.48      141.75      9.66 o 
   5  -1   8        0.84        0.78      2.31 o 
  -5   0   8       10.40       18.41      7.18 o 
  -4   0   8        8.36        5.48      3.13 o 
  -3   0   8        0.64        2.31      1.60 o 
  -2   0   8      269.07      271.91     10.40 o 
  -1   0   8        2.73        2.18      1.54 o 
   0   0   8        3.24       16.56      1.67 o 
   1   0   8      114.64       97.00      4.43 o 
   2   0   8        5.38        1.88      1.78 o 
   3   0   8      103.09      107.00      6.18 o 
   4   0   8       72.82       78.28      6.98 o 
   5   0   8        1.62        2.11      1.77 o 
  -5   1   8        1.29        3.00      3.54 o 
  -4   1   8      220.92      233.15     21.55 o 
  -3   1   8      315.12      293.93     12.47 o 
  -2   1   8       47.15       61.14      5.80 o 
  -1   1   8      100.80       83.46      4.51 o 
   0   1   8      950.16      847.32     14.78 o 
   1   1   8       65.32       59.11      3.00 o 
   2   1   8        0.44        1.59      2.39 o 
   3   1   8      605.85      612.56     19.55 o 
   4   1   8       51.53       54.26      5.62 o 
   5   1   8       74.76       76.70     10.29 o 
  -5   2   8       42.96       44.92     10.36 o 
  -4   2   8      211.78      206.37     20.14 o 
  -3   2   8      235.49      230.42     11.22 o 
  -2   2   8      155.97      169.64      9.75 o 
  -1   2   8      269.24      260.74     10.84 o 
   0   2   8      113.59      101.38     10.14 o 
   1   2   8        4.90        3.58      1.53 o 
   2   2   8      125.08      112.62      5.23 o 
   3   2   8      806.40      763.96     23.26 o 
   4   2   8       41.11       44.53      4.94 o 
   5   2   8       85.61       76.17      7.28 o 
  -5   3   8       39.24       47.94     10.92 o 
  -4   3   8       14.70       14.66      5.33 o 
  -3   3   8       31.28       24.95      6.31 o 
  -2   3   8       34.43       35.19      3.41 o 
  -1   3   8        3.06        2.48      1.15 o 
   0   3   8     1529.79     1666.99     19.40 o 
   1   3   8      229.58       70.15    113.25 o 
   2   3   8       34.39       20.83      5.44 o 
   3   3   8        0.19        2.55      1.39 o 
   4   3   8        3.29        2.24      3.48 o 
   5   3   8      172.41      171.52     10.96 o 
  -5   4   8       29.13       28.93      8.53 o 
  -4   4   8       65.85       90.34     13.26 o 
  -3   4   8      784.49      734.44     42.30 o 
  -2   4   8     1009.18      949.75     22.20 o 
  -1   4   8      474.92      509.58     16.54 o 
   0   4   8       16.21       16.88      2.11 o 
   1   4   8      283.53      276.99     18.11 o 
   2   4   8      214.98      222.58     18.32 o 
   3   4   8      231.84      229.99     10.49 o 
   4   4   8       15.32       23.05      4.56 o 
   5   4   8        9.69        5.27      2.36 o 
  -5   5   8        5.47        4.79      3.96 o 
  -4   5   8      129.97      124.22     15.65 o 
  -3   5   8      936.65      922.73     42.66 o 
  -2   5   8       52.29       53.22      7.29 o 
  -1   5   8        2.03       -0.41      0.98 o 
   0   5   8       22.98       40.76      6.39 o 
   1   5   8      433.47      420.45     23.79 o 
   2   5   8       50.64       45.59      8.56 o 
   3   5   8      248.99      252.90     11.30 o 
   4   5   8        1.28       -2.05      2.05 o 
   5   5   8       40.68       30.60      6.41 o 
  -5   6   8       42.47       41.18     10.67 o 
  -4   6   8       86.21       81.64     12.79 o 
  -3   6   8     2157.52     2121.87     61.99 o 
  -2   6   8      586.17      608.34     21.04 o 
  -1   6   8        0.45        1.97      1.41 o 
   0   6   8      107.43      117.08     11.48 o 
   1   6   8     1375.84     1239.54    108.13 o 
   2   6   8       45.35       46.14      8.59 o 
   3   6   8      613.37      574.09     19.14 o 
   4   6   8      284.63      264.23     16.60 o 
  -5   7   8        0.34        2.60      2.50 o 
  -4   7   8       28.43       30.64      8.10 o 
  -3   7   8        0.00       -3.50      3.90 o 
  -2   7   8        9.20        7.21      3.49 o 
  -1   7   8      137.53      148.33      9.16 o 
   0   7   8      113.10      155.80     14.01 o 
   1   7   8      210.49      190.46      8.89 o 
   2   7   8        7.17        2.78      1.65 o 
   3   7   8      508.52      463.84     17.05 o 
   4   7   8       17.42       12.52      3.51 o 
  -5   8   8       66.61       76.42     13.70 o 
  -4   8   8       80.66       82.33     13.27 o 
  -3   8   8        0.08        2.62      2.22 o 
  -2   8   8       72.94       73.62      9.64 o 
  -1   8   8      158.14      157.67     13.67 o 
   0   8   8       34.83       39.69      7.87 o 
   1   8   8       77.78       69.20      5.09 o 
   2   8   8       45.71       38.26      3.99 o 
   3   8   8       29.68       20.15      2.50 o 
   4   8   8     1080.13     1085.50     69.63 o 
  -5   9   8       18.11       20.33      7.89 o 
  -4   9   8       44.65       43.70      9.81 o 
  -3   9   8       17.11       15.59      4.46 o 
  -2   9   8      166.74      141.49     13.68 o 
  -1   9   8      717.62      719.50     33.35 o 
   0   9   8      393.09      489.28     27.61 o 
   1   9   8       99.72      134.65     28.43 o 
   2   9   8        0.19       -0.37      0.82 o 
   3   9   8       10.04        3.96      1.55 o 
   4   9   8        8.76       11.58      2.98 o 
  -4  10   8        2.33        4.55      3.61 o 
  -3  10   8       20.46       17.85      5.12 o 
  -2  10   8      276.17      241.97     18.53 o 
  -1  10   8       33.88       48.47      7.73 o 
   0  10   8       29.45       46.42      8.33 o 
   1  10   8        1.24       -0.24      0.88 o 
   2  10   8      124.25      104.25     13.13 o 
   3  10   8      145.87      126.80     11.97 o 
   4  10   8      157.83      163.35     13.57 o 
   5  10   8        3.92       -7.06      7.06 o 
  -3  11   8       12.53       15.29      5.00 o 
  -2  11   8      174.05      154.37     14.81 o 
  -1  11   8      264.92      241.39     18.51 o 
   0  11   8       11.65       11.02      4.59 o 
   1  11   8       62.43       29.23     36.37 o 
   2  11   8       97.99       28.59     52.33 o 
   3  11   8       33.44       30.78      8.84 o 
   4  11   8       19.44       17.57      4.01 o 
  -3  12   8      112.17      100.90     12.70 o 
  -2  12   8        0.08        1.48      1.63 o 
  -1  12   8      362.61      332.21     22.36 o 
   0  12   8      289.22      366.80     24.92 o 
   1  12   8       30.19       28.96      7.86 o 
   2  12   8       23.56       28.62      8.04 o 
   3  12   8        1.64        7.90      4.89 o 
   4  12   8       87.47      112.26     18.78 o 
  -3  13   8       10.66        5.51      3.47 o 
  -2  13   8      154.80      120.90     13.31 o 
  -1  13   8        9.37        4.82      2.72 o 
   0  13   8      324.56      426.91     27.59 o 
   1  13   8        3.72        2.32      2.48 o 
   2  13   8       67.94       65.83     12.08 o 
   3  13   8       13.23       14.14      6.33 o 
   4  13   8        2.73        0.33      3.01 o 
  -3  14   8        0.16        2.04      2.61 o 
  -2  14   8        8.71       13.06      4.40 o 
  -1  14   8       73.35       66.64      9.94 o 
   0  14   8      268.60      345.84     25.05 o 
   1  14   8       50.86       65.75     11.38 o 
   2  14   8       26.40       27.97      8.24 o 
   3  14   8       23.28       13.69      6.00 o 
   4  14   8        1.16        4.57      5.98 o 
  -3  15   8       10.64        6.21      3.04 o 
  -2  15   8       11.07       13.34      4.71 o 
  -1  15   8        0.16       -0.64      2.25 o 
   0  15   8      892.57     1105.53     50.83 o 
   1  15   8      426.07      522.92     34.15 o 
   2  15   8       39.99       33.52      8.45 o 
   3  15   8        4.85       12.08      5.93 o 
  -3  16   8       18.47       19.35      6.10 o 
  -2  16   8       44.30       45.38      8.69 o 
  -1  16   8        2.33        2.97      2.15 o 
   0  16   8        0.47        4.40      3.15 o 
   1  16   8        3.29        0.75      2.72 o 
   2  16   8      247.58      244.63     24.66 o 
   3  16   8       58.88       51.74     12.83 o 
  -2  17   8        0.65       -1.72      2.78 o 
  -1  17   8       37.57       45.74      8.97 o 
   0  17   8       10.16       13.36      5.78 o 
   1  17   8        8.26       10.01      5.43 o 
   2  17   8       46.21       62.17     12.84 o 
  -1  18   8       26.13       19.38      6.06 o 
   0  18   8       26.26       29.83      7.82 o 
   1  18   8       64.47       81.37     13.79 o 
   2  18   8       84.80       76.55     14.06 o 
   0  19   8        8.20        9.46      4.62 o 
  -1 -14   9       78.37       84.80     13.21 o 
   0 -14   9        0.06       -2.82      4.69 o 
   1 -14   9        3.29        6.88      6.67 o 
  -2 -13   9       37.30       56.68      9.88 o 
  -1 -13   9        0.06       -4.41      4.41 o 
   0 -13   9       31.16       45.66     10.02 o 
   1 -13   9       59.54       46.41     10.66 o 
   2 -13   9        4.13        7.30      5.78 o 
  -3 -12   9        2.59        0.49      4.88 o 
  -2 -12   9        0.01        7.00      3.74 o 
  -1 -12   9        1.53        6.91      4.00 o 
   0 -12   9        8.74       16.58      6.27 o 
   1 -12   9       24.22       24.26      7.61 o 
   2 -12   9       22.35       29.68      9.32 o 
   3 -12   9        2.45        9.42      6.35 o 
  -3 -11   9       48.65       45.55     10.33 o 
  -2 -11   9       21.21       17.06      3.97 o 
  -1 -11   9       10.06       11.02      4.48 o 
   0 -11   9      341.50      352.83     26.02 o 
   1 -11   9      280.53      274.12     23.77 o 
   2 -11   9       72.92       79.49     13.38 o 
   3 -11   9      198.72      283.54     27.17 o 
  -4 -10   9       17.79       23.69      8.31 o 
  -3 -10   9       22.55       20.55      7.54 o 
  -2 -10   9        6.13        6.70      2.62 o 
  -1 -10   9        4.81        1.13      2.15 o 
   0 -10   9       12.73        8.66      3.18 o 
   1 -10   9        1.16       -0.65      4.25 o 
   2 -10   9       18.63       20.29      7.02 o 
   3 -10   9        9.09        8.09      4.65 o 
  -4  -9   9       44.27       49.29     12.10 o 
  -3  -9   9      284.75      302.06     26.94 o 
  -2  -9   9       33.61       26.83      4.49 o 
  -1  -9   9        9.80        5.61      1.90 o 
   0  -9   9       15.49       16.37      2.44 o 
   1  -9   9      160.89      198.65     18.91 o 
   2  -9   9       29.08       29.71      7.70 o 
   3  -9   9        7.41       17.90      6.19 o 
   4  -9   9       19.37       22.33      8.31 o 
  -4  -8   9       39.31       36.59     10.74 o 
  -3  -8   9      117.35      118.48     16.32 o 
  -2  -8   9       40.67       37.87      5.03 o 
  -1  -8   9        0.31        0.59      1.42 o 
   0  -8   9       73.44       83.71      5.66 o 
   1  -8   9        3.12       -1.94      5.52 o 
   2  -8   9       13.80        3.18      3.14 o 
   3  -8   9       53.96       71.93     12.41 o 
   4  -8   9       12.33       19.42      6.90 o 
  -4  -7   9        0.62       14.91      6.69 o 
  -3  -7   9       42.88       42.83      4.89 o 
  -2  -7   9        1.34       -0.42      2.10 o 
  -1  -7   9      347.18      314.16     23.53 o 
   0  -7   9     1207.15     1218.15     30.69 o 
   1  -7   9       27.43       31.48      7.22 o 
   2  -7   9        0.31       -1.20      4.70 o 
   3  -7   9        3.04        9.08      4.60 o 
   4  -7   9      164.31      170.23     19.83 o 
  -5  -6   9        0.10        0.53      3.92 o 
  -4  -6   9        2.95        8.04      4.58 o 
  -3  -6   9        8.15        8.64      2.21 o 
  -2  -6   9      382.31      375.50     16.11 o 
  -1  -6   9      475.22      440.73     33.54 o 
   0  -6   9      409.82      405.44     20.13 o 
   1  -6   9       11.18       11.85      5.00 o 
   2  -6   9       17.30       13.61      5.55 o 
   3  -6   9       39.82       26.73      6.94 o 
   4  -6   9      103.87       89.03     13.76 o 
  -5  -5   9       25.28       20.35      7.65 o 
  -4  -5   9      143.72      163.89     19.79 o 
  -3  -5   9       22.68       21.30      3.13 o 
  -2  -5   9      290.23      286.03     13.43 o 
  -1  -5   9      327.70      331.30     21.09 o 
   0  -5   9       14.34        9.45      1.70 o 
   1  -5   9       14.24       19.78      4.00 o 
   2  -5   9        2.52        0.19      1.17 o 
   3  -5   9        6.93        7.87      1.85 o 
   4  -5   9        0.03       -4.92      4.92 o 
   5  -5   9       29.62       34.68      8.82 o 
  -5  -4   9      248.51      251.15     26.19 o 
  -4  -4   9       93.95       78.01     13.02 o 
  -3  -4   9       25.75       25.05      3.27 o 
  -2  -4   9       59.24       55.84      5.50 o 
  -1  -4   9      366.52      333.53     15.16 o 
   0  -4   9      141.45      114.99      5.95 o 
   1  -4   9       16.22       14.16      1.79 o 
   2  -4   9       16.70       11.68      1.82 o 
   3  -4   9       17.82        8.79      2.43 o 
   4  -4   9        4.10        3.79      5.92 o 
   5  -4   9      142.55      143.99     11.65 o 
  -5  -3   9       10.02       12.58      6.72 o 
  -4  -3   9        1.86       -1.56      3.52 o 
  -3  -3   9        5.16        4.83      1.47 o 
  -2  -3   9      190.43      205.00     10.80 o 
  -1  -3   9       98.07       95.06      5.74 o 
   0  -3   9       51.14       49.67      2.84 o 
   1  -3   9       12.96       10.42      1.37 o 
   2  -3   9        1.47        1.42      0.86 o 
   3  -3   9      314.56      276.64     13.85 o 
   4  -3   9      211.89      221.88     13.77 o 
   5  -3   9        2.99        1.20      2.29 o 
  -5  -2   9        3.47        0.82      2.19 o 
  -4  -2   9       44.39       43.62     10.16 o 
  -3  -2   9      229.30      237.00     10.90 o 
  -2  -2   9      176.07      157.96     14.50 o 
  -1  -2   9       88.70       90.33      6.71 o 
   0  -2   9        1.04        1.30      0.63 o 
   1  -2   9      260.53      226.41      7.70 o 
   2  -2   9      122.18      119.12      6.56 o 
   3  -2   9      108.62      114.67      8.90 o 
   4  -2   9       72.85       64.96      7.60 o 
   5  -2   9        0.17        0.27      2.56 o 
  -5  -1   9       36.95       36.84      9.91 o 
  -4  -1   9        0.32        0.37      3.40 o 
  -3  -1   9       31.19       33.75      3.76 o 
  -2  -1   9        0.00       -0.18      1.89 o 
  -1  -1   9       68.29       85.25      5.07 o 
   0  -1   9      116.60      115.61      4.60 o 
   1  -1   9       35.96       33.02      2.78 o 
   2  -1   9        1.32        1.85      1.73 o 
   3  -1   9       43.59       48.45      5.99 o 
   4  -1   9       63.93       60.38      5.38 o 
   5  -1   9       88.52       84.74      7.15 o 
  -5   0   9        0.16        0.30      4.31 o 
  -4   0   9       14.64       11.04      5.42 o 
  -3   0   9      163.75      168.30      9.07 o 
  -2   0   9       55.59       53.17      5.52 o 
  -1   0   9       69.41       92.26      5.18 o 
   0   0   9     1071.97     1085.76     18.57 o 
   1   0   9       22.87       24.89      2.27 o 
   2   0   9       87.13       86.18      9.69 o 
   3   0   9      436.45      436.14     13.66 o 
   4   0   9        2.91        2.92      1.61 o 
   5   0   9       10.14        5.11      3.81 o 
  -5   1   9       22.90       37.69      9.75 o 
  -4   1   9        0.01        1.98      2.74 o 
  -3   1   9        6.13        2.15      2.61 o 
  -2   1   9       82.39      106.82     11.23 o 
  -1   1   9     2110.53     2158.43     38.35 o 
   0   1   9      263.44      265.30      7.09 o 
   1   1   9      206.90      215.16      7.93 o 
   2   1   9        0.00        0.58      0.67 o 
   3   1   9       28.81       31.59      3.68 o 
   4   1   9       26.42       23.55      3.22 o 
   5   1   9        5.93        6.55      4.06 o 
  -5   2   9       51.51       46.11     10.46 o 
  -4   2   9        2.10        1.24      2.59 o 
  -3   2   9       71.40       58.96      5.61 o 
  -2   2   9        8.08        6.95      2.29 o 
  -1   2   9       27.12       24.48      6.00 o 
   0   2   9     1769.35     1815.30     22.36 o 
   1   2   9      222.34       87.29    114.66 o 
   2   2   9       29.61       26.80      2.07 o 
   3   2   9      691.06      690.59     36.12 o 
   4   2   9       32.24       33.16      3.77 o 
   5   2   9        7.58        4.24      3.17 o 
  -5   3   9       26.96       33.48      9.63 o 
  -4   3   9       29.72       27.26      7.59 o 
  -3   3   9       26.48        7.72     11.83 o 
  -2   3   9       31.15       20.51      9.40 o 
  -1   3   9       90.57       97.29      6.58 o 
   0   3   9      618.05      631.89     17.13 o 
   1   3   9     1021.56     1078.29     42.18 o 
   2   3   9      718.38      647.19     32.63 o 
   3   3   9      710.03      730.31     24.55 o 
   4   3   9       21.95       26.54      3.37 o 
   5   3   9       41.88       55.65      9.38 o 
  -5   4   9        7.71        9.02      5.84 o 
  -4   4   9        4.57        7.34      4.26 o 
  -3   4   9        2.22        2.43      3.30 o 
  -2   4   9      212.01      187.04     11.66 o 
  -1   4   9      114.10      121.22      7.48 o 
   0   4   9       36.18       33.82      3.01 o 
   1   4   9      119.71       81.78      9.84 o 
   2   4   9      384.04      402.12     25.58 o 
   3   4   9      269.09      280.96     44.99 o 
   4   4   9        1.97       -0.41      1.03 o 
   5   4   9       30.12       35.96      7.40 o 
  -5   5   9        0.02       -1.60      3.65 o 
  -4   5   9       42.37       37.20      8.72 o 
  -3   5   9      219.55      216.40     12.30 o 
  -2   5   9      258.76      276.32     13.42 o 
  -1   5   9        0.23       -0.93      1.20 o 
   0   5   9        3.83        4.88      1.35 o 
   1   5   9      109.21      101.04     14.05 o 
   2   5   9      131.68      145.37     14.87 o 
   3   5   9       59.40       55.68      9.87 o 
   4   5   9       28.79       24.35      3.82 o 
   5   5   9        0.14        0.10      1.49 o 
  -5   6   9       25.63       23.23      7.93 o 
  -4   6   9      148.61      141.24     17.07 o 
  -3   6   9     1059.48     1051.43     47.55 o 
  -2   6   9      685.89      708.28     19.23 o 
  -1   6   9      388.97      375.70     12.08 o 
   0   6   9        7.03       15.87      4.78 o 
   1   6   9      363.36      350.96     23.53 o 
   2   6   9       48.61       46.27      8.95 o 
   3   6   9      418.32      430.07     35.77 o 
   4   6   9        4.13        3.11      2.94 o 
   5   6   9        3.64        4.31      2.54 o 
  -5   7   9       34.06       29.04      8.31 o 
  -4   7   9       60.20       65.29     11.57 o 
  -3   7   9      137.96      140.64     10.67 o 
  -2   7   9      607.48      589.30     21.34 o 
  -1   7   9        0.00        1.44      2.37 o 
   0   7   9      238.68      250.08     19.26 o 
   1   7   9       21.88       22.01      2.20 o 
   2   7   9       28.82       27.02      6.61 o 
   3   7   9      159.61      157.76     13.20 o 
   4   7   9        9.15        7.05      2.16 o 
   5   7   9       26.08       19.25      8.02 o 
  -5   8   9        5.61        7.41      4.44 o 
  -4   8   9       27.53       17.08      6.20 o 
  -3   8   9       15.91       13.94      4.40 o 
  -2   8   9        1.76        3.37      3.24 o 
  -1   8   9        8.60       12.60      3.99 o 
   0   8   9      105.56      117.10     12.41 o 
   1   8   9       45.24       43.46      4.24 o 
   2   8   9       25.48       24.17      3.46 o 
   3   8   9      438.64      484.37     34.28 o 
   4   8   9       14.56       12.78      2.97 o 
   5   8   9       15.88       19.36      8.01 o 
  -5   9   9       11.90        6.54      3.61 o 
  -4   9   9       19.90       20.98      6.93 o 
  -3   9   9       56.10       60.32      9.93 o 
  -2   9   9        1.02       -1.08      2.84 o 
  -1   9   9       54.79       48.32      7.83 o 
   0   9   9      477.67      585.67     31.83 o 
   1   9   9        0.07       -2.40      3.62 o 
   2   9   9       28.62       24.20      3.10 o 
   3   9   9      394.34      395.25     31.20 o 
   4   9   9       59.20       84.20     15.08 o 
   5   9   9       57.42       62.25     15.20 o 
  -4  10   9        1.45        0.66      3.70 o 
  -3  10   9        6.72       10.29      4.26 o 
  -2  10   9       51.87       43.92      7.69 o 
  -1  10   9      267.56      212.89     17.49 o 
   0  10   9       37.74       66.27     10.17 o 
   1  10   9      272.26      252.70     13.83 o 
   2  10   9        7.29        5.97      1.84 o 
   3  10   9       99.41       69.08     13.06 o 
   4  10   9       88.55       85.07     15.80 o 
   5  10   9        7.58        5.83      6.73 o 
  -4  11   9        0.03       -2.18      4.17 o 
  -3  11   9       58.27       61.82      9.85 o 
  -2  11   9       16.86       22.35      5.45 o 
  -1  11   9      529.69      496.11     28.48 o 
   0  11   9        9.21       15.68      5.01 o 
   1  11   9       64.50       33.30     35.92 o 
   2  11   9       48.45       39.53      4.64 o 
   3  11   9      119.43      110.42     16.80 o 
   4  11   9        8.19       18.08      7.67 o 
  -3  12   9        2.12        5.41      3.65 o 
  -2  12   9        2.10        3.16      2.62 o 
  -1  12   9      276.12      255.24     19.86 o 
   0  12   9      100.10      115.11     13.86 o 
   1  12   9        8.21       10.65      4.75 o 
   2  12   9      368.30      395.37     30.24 o 
   3  12   9        1.53        2.50      3.69 o 
   4  12   9        0.76       -5.65      5.65 o 
  -3  13   9       58.80       62.39     10.18 o 
  -2  13   9        0.01       -2.80      2.80 o 
  -1  13   9        1.51        2.01      2.96 o 
   0  13   9       66.41       60.75     10.31 o 
   1  13   9       19.75       20.39      3.87 o 
   2  13   9      298.01      307.53     26.81 o 
   3  13   9       16.25       18.58      6.88 o 
   4  13   9        2.76       -0.05      4.11 o 
  -3  14   9       87.33       79.18     11.80 o 
  -2  14   9        8.17        7.57      3.92 o 
  -1  14   9       31.27       27.98      6.91 o 
   0  14   9      156.41      196.05     18.94 o 
   1  14   9        0.26       -0.36      2.03 o 
   2  14   9       35.14       34.81      8.86 o 
   3  14   9       24.57       31.10      9.83 o 
   4  14   9       26.98       31.04     10.24 o 
  -3  15   9       26.23       34.02      8.06 o 
  -2  15   9       42.42       31.78      7.17 o 
  -1  15   9       35.47       43.12      8.63 o 
   0  15   9       85.01      100.66     13.63 o 
   1  15   9        0.99       -2.41      3.22 o 
   2  15   9        1.03        0.54      2.73 o 
   3  15   9       89.26       76.13     14.55 o 
  -2  16   9        1.19        4.88      3.56 o 
  -1  16   9       42.84       26.96      6.94 o 
   0  16   9      247.15      324.33     25.85 o 
   1  16   9      137.02      197.11     21.10 o 
   2  16   9        0.13        0.97      3.72 o 
   3  16   9       69.97      102.81     17.56 o 
  -2  17   9       48.14       45.45      9.35 o 
  -1  17   9        0.02        0.96      2.09 o 
   0  17   9       21.49       28.23      7.13 o 
   1  17   9       62.15       64.54     12.37 o 
   2  17   9       93.71      117.67     17.41 o 
  -1  18   9        0.99        4.69      3.73 o 
   0  18   9       23.15       19.64      6.28 o 
   1  18   9        0.48        4.00      4.38 o 
   2  18   9      370.98      376.58     33.12 o 
  -1 -14  10       36.39       28.11      8.05 o 
   0 -14  10       47.45       55.39     12.25 o 
  -1 -13  10       23.23       35.82      8.17 o 
   0 -13  10       36.39       30.85      8.85 o 
   1 -13  10        0.10        4.90      4.42 o 
  -2 -12  10      113.95      103.75     12.95 o 
  -1 -12  10       15.48       24.84      6.84 o 
   0 -12  10        0.33        0.67      3.28 o 
   1 -12  10        5.27        9.86      4.81 o 
   2 -12  10        9.14        9.21      6.25 o 
  -3 -11  10       23.62       36.66      9.60 o 
  -2 -11  10       62.43       66.39      7.68 o 
  -1 -11  10      106.99      123.54     14.53 o 
   0 -11  10       34.70       31.27      7.79 o 
   1 -11  10        3.07        2.53      3.21 o 
   2 -11  10       31.46       37.18      9.71 o 
   3 -11  10       40.73       48.34     11.27 o 
  -3 -10  10        0.24        5.66      4.59 o 
  -2 -10  10       25.95       29.18      5.07 o 
  -1 -10  10        5.92        3.34      2.38 o 
   0 -10  10        2.45       -0.81      3.76 o 
   1 -10  10       22.67       21.45      6.67 o 
   2 -10  10      121.08      165.51     19.44 o 
   3 -10  10        0.28       -7.32      7.32 o 
  -4  -9  10       25.24       27.86      8.73 o 
  -3  -9  10      104.36       99.82     15.65 o 
  -2  -9  10       25.71       30.39      4.94 o 
  -1  -9  10        6.33        1.20      3.18 o 
   0  -9  10       73.49       72.56     10.78 o 
   1  -9  10      215.69      202.92     20.16 o 
   2  -9  10        0.14        2.21      3.20 o 
   3  -9  10        4.81        8.34      5.62 o 
  -4  -8  10       18.67       18.17      7.45 o 
  -3  -8  10       25.12       16.58      6.36 o 
  -2  -8  10      100.38      102.65      8.81 o 
  -1  -8  10       47.08       45.67      5.77 o 
   0  -8  10       34.36       31.40      3.54 o 
   1  -8  10       22.81        7.53      3.48 o 
   2  -8  10      233.23      232.79     22.05 o 
   3  -8  10       25.90       21.60      7.14 o 
   4  -8  10       10.07        5.67      4.05 o 
  -4  -7  10        8.54       -0.46      2.57 o 
  -3  -7  10        2.09        6.91      4.54 o 
  -2  -7  10       53.97       48.65      5.82 o 
  -1  -7  10      412.12      414.99     18.48 o 
   0  -7  10       34.77       34.84      3.98 o 
   1  -7  10        0.06        1.21      2.53 o 
   2  -7  10      142.33      121.31     15.33 o 
   3  -7  10        0.30        7.49      4.32 o 
   4  -7  10       22.68       31.25      8.42 o 
  -4  -6  10       51.82       41.68     10.46 o 
  -3  -6  10       10.04        8.18      2.34 o 
  -2  -6  10       25.95       22.36      6.83 o 
  -1  -6  10     1459.01     1488.76     40.12 o 
   0  -6  10     1801.97     1778.58     44.42 o 
   1  -6  10      125.35      113.04     13.55 o 
   2  -6  10        0.03       -0.75      2.52 o 
   3  -6  10      330.16      314.74     26.28 o 
   4  -6  10       19.46       20.04      6.68 o 
  -4  -5  10        7.39        4.73      4.52 o 
  -3  -5  10       21.92       18.46      4.34 o 
  -2  -5  10       90.83       92.79      8.98 o 
  -1  -5  10      440.21      460.85     18.46 o 
   0  -5  10      278.23      262.86     11.96 o 
   1  -5  10       31.91       30.71      2.78 o 
   2  -5  10       50.06       47.65      3.85 o 
   3  -5  10        2.48        8.85      2.09 o 
   4  -5  10       76.78       59.17     10.98 o 
  -5  -4  10       44.50       54.06     12.04 o 
  -4  -4  10        0.01        0.84      2.59 o 
  -3  -4  10      116.44      101.50      7.49 o 
  -2  -4  10      174.82      164.66     11.46 o 
  -1  -4  10      193.22      196.65     11.20 o 
   0  -4  10     1257.19     1209.27     25.98 o 
   1  -4  10       41.94       48.19      3.63 o 
   2  -4  10       26.88       36.44      3.29 o 
   3  -4  10       45.53       37.63      4.65 o 
   4  -4  10        0.02        1.02      1.84 o 
   5  -4  10      117.63      152.82     18.84 o 
  -5  -3  10        0.00       -0.24      3.89 o 
  -4  -3  10        1.23        4.28      3.27 o 
  -3  -3  10        0.14       -0.40      0.99 o 
  -2  -3  10      465.81      484.75     18.50 o 
  -1  -3  10       94.12       78.81      5.39 o 
   0  -3  10      272.99      297.92      8.76 o 
   1  -3  10       35.40       32.91      2.60 o 
   2  -3  10       33.52       27.39      2.96 o 
   3  -3  10       14.29       11.79      2.74 o 
   4  -3  10       24.57       31.40      5.22 o 
   5  -3  10       67.67       53.72     10.90 o 
  -5  -2  10        1.10       -1.74      5.43 o 
  -4  -2  10       23.27       26.00      7.59 o 
  -3  -2  10        0.54       -0.37      1.56 o 
  -2  -2  10        7.21        7.53      3.74 o 
  -1  -2  10        8.52        6.81      1.90 o 
   0  -2  10       28.49       25.17      3.59 o 
   1  -2  10        0.44        0.47      0.71 o 
   2  -2  10        1.78        1.52      0.92 o 
   3  -2  10        2.51        0.93      1.39 o 
   4  -2  10        0.01       -1.74      2.16 o 
   5  -2  10      119.74      118.37     15.88 o 
  -5  -1  10       45.67       57.36     12.47 o 
  -4  -1  10        6.03        6.15      3.31 o 
  -3  -1  10       49.01       69.75     10.87 o 
  -2  -1  10       35.99       21.92      5.49 o 
  -1  -1  10      110.83      128.59      6.52 o 
   0  -1  10       41.83       43.74      3.19 o 
   1  -1  10      370.25      330.00      9.97 o 
   2  -1  10       17.05       15.53      3.44 o 
   3  -1  10        3.63        0.15      3.33 o 
   4  -1  10       51.06       41.48      5.18 o 
   5  -1  10       94.12       86.13      9.68 o 
  -5   0  10       77.63      115.00     17.44 o 
  -4   0  10       71.33       83.59     13.31 o 
  -3   0  10       17.50       15.25      2.71 o 
  -2   0  10       14.46       12.89      3.98 o 
  -1   0  10       50.91       40.94      3.54 o 
   0   0  10       63.90      146.44      9.95 o 
   1   0  10        6.83        2.24      2.15 o 
   2   0  10        7.20        6.74      1.68 o 
   3   0  10        1.79        5.31      2.28 o 
   4   0  10        0.14       -1.94      1.94 o 
   5   0  10        2.17       -0.21      2.05 o 
  -5   1  10       78.45       97.96     15.92 o 
  -4   1  10       27.45       31.83      8.43 o 
  -3   1  10        1.23       -0.39      0.60 o 
  -2   1  10      138.70      148.81     13.66 o 
  -1   1  10      207.53      196.23      7.06 o 
   0   1  10     1598.56     1674.36     29.55 o 
   1   1  10        0.46        0.34      0.57 o 
   2   1  10        2.04        1.73      0.79 o 
   3   1  10      122.99      113.60      8.94 o 
   4   1  10       20.12       12.42      2.41 o 
   5   1  10       10.08       11.12      4.07 o 
  -5   2  10        4.70        6.63      4.30 o 
  -4   2  10       74.98       83.32     13.68 o 
  -3   2  10        3.35        4.20      1.97 o 
  -2   2  10       55.63       46.38      5.30 o 
  -1   2  10       60.80       44.80      3.83 o 
   0   2  10      112.50      119.10      6.45 o 
   1   2  10      139.72      146.05     12.81 o 
   2   2  10      129.57      122.97     12.77 o 
   3   2  10       29.41       30.31      3.25 o 
   4   2  10        4.01        2.95      2.19 o 
   5   2  10       51.14       50.47      7.45 o 
  -5   3  10        0.00        1.19      3.09 o 
  -4   3  10      230.01      231.75     22.35 o 
  -3   3  10       57.65       72.28     10.74 o 
  -2   3  10      128.08      135.54      9.24 o 
  -1   3  10      792.10      757.08     22.76 o 
   0   3  10       27.82       23.84      2.64 o 
   1   3  10        3.80       11.52      3.84 o 
   2   3  10     1269.15     1217.95     49.26 o 
   3   3  10      284.54      265.55     10.18 o 
   4   3  10        6.94        7.93      2.22 o 
   5   3  10        2.17       -1.10      3.91 o 
  -5   4  10       11.97       14.66      6.39 o 
  -4   4  10        2.53        2.40      2.31 o 
  -3   4  10      264.68      271.80     21.48 o 
  -2   4  10      165.81      158.61     10.06 o 
  -1   4  10      155.48      160.82      8.98 o 
   0   4  10      134.40      120.98      5.56 o 
   1   4  10       18.39       23.78      4.66 o 
   2   4  10       89.69       91.42     11.50 o 
   3   4  10      883.70      833.62     21.83 o 
   4   4  10        2.44        5.18      4.34 o 
   5   4  10        9.78       12.30      3.41 o 
  -5   5  10        9.20       19.84      7.48 o 
  -4   5  10        1.13       -2.46      3.67 o 
  -3   5  10       75.69       70.78     10.76 o 
  -2   5  10       16.22       14.14      2.48 o 
  -1   5  10       96.38       85.50      6.54 o 
   0   5  10       28.45       23.64      2.73 o 
   1   5  10        0.33        0.12      1.92 o 
   2   5  10      454.17      420.99     26.85 o 
   3   5  10       98.71      102.19      4.99 o 
   4   5  10       16.81       10.26      6.35 o 
   5   5  10       14.28       22.72      5.06 o 
  -5   6  10        8.57       11.44      5.81 o 
  -4   6  10       84.15       76.42     12.73 o 
  -3   6  10      203.59      208.46     18.67 o 
  -2   6  10      334.93      334.50     15.46 o 
  -1   6  10        0.08       -0.07      1.07 o 
   0   6  10        8.42        7.95      1.73 o 
   1   6  10        7.61        7.23      3.77 o 
   2   6  10       75.21       76.98     11.33 o 
   3   6  10        1.52        1.98      2.98 o 
   4   6  10       80.47       76.40     14.14 o 
   5   6  10       51.78       47.75      7.10 o 
  -5   7  10       16.27       16.38      7.17 o 
  -4   7  10      232.61      207.24     21.49 o 
  -3   7  10       24.02       28.22      4.92 o 
  -2   7  10      386.71      382.64     16.95 o 
  -1   7  10       34.78       29.12      3.96 o 
   0   7  10      280.33      283.31     20.20 o 
   1   7  10       18.40       14.22      5.17 o 
   2   7  10      101.60       92.82     13.11 o 
   3   7  10      342.03      334.67     28.08 o 
   4   7  10       34.29       29.39      9.31 o 
   5   7  10       13.27       22.78      9.00 o 
  -5   8  10       13.67       19.14      7.17 o 
  -4   8  10       25.12       17.55      5.95 o 
  -3   8  10      208.25      189.40     12.83 o 
  -2   8  10     1608.14     1590.16     42.17 o 
  -1   8  10        6.42        6.25      3.10 o 
   0   8  10      888.80      815.53     38.55 o 
   1   8  10        3.93        3.69      1.05 o 
   2   8  10       20.04       14.09      5.23 o 
   3   8  10        2.98        7.64      5.33 o 
   4   8  10      267.77      288.28     28.60 o 
   5   8  10       22.59       11.10      5.75 o 
  -4   9  10       82.65       74.63     12.88 o 
  -3   9  10       46.99       51.78      6.70 o 
  -2   9  10       14.46       11.64      4.29 o 
  -1   9  10      556.38      550.11     30.05 o 
   0   9  10      253.76      278.44     22.20 o 
   1   9  10       46.95       46.48      4.16 o 
   2   9  10      142.12      133.22      6.88 o 
   3   9  10       39.73       23.81      7.34 o 
   4   9  10      121.96      129.74     19.36 o 
   5   9  10       17.97       22.74      9.84 o 
  -4  10  10        0.17        3.31      4.11 o 
  -3  10  10        0.75        2.11      1.86 o 
  -2  10  10      146.60      114.24     13.22 o 
  -1  10  10      119.15      104.01     12.38 o 
   0  10  10       13.87       21.67      6.21 o 
   1  10  10      410.78      395.35     97.44 o 
   2  10  10      146.10      131.94      9.93 o 
   3  10  10      271.45      260.25     25.79 o 
   4  10  10        2.81        0.55      3.04 o 
  -4  11  10       25.98       29.40      8.99 o 
  -3  11  10       16.36       12.16      4.38 o 
  -2  11  10       12.87       12.79      4.88 o 
  -1  11  10        0.97        0.95      2.10 o 
   0  11  10       22.65       21.02      6.27 o 
   1  11  10      102.73       91.24     10.59 o 
   2  11  10       59.78       47.44     10.15 o 
   3  11  10       49.08       60.57     12.52 o 
   4  11  10       93.39       78.54     15.79 o 
  -4  12  10       76.41      102.79     16.00 o 
  -3  12  10       44.67       32.74      7.50 o 
  -2  12  10        0.19       -1.14      1.96 o 
  -1  12  10      132.32      137.24     14.80 o 
   0  12  10        7.41        1.69      2.79 o 
   1  12  10       24.51       13.18     12.90 o 
   2  12  10       27.34       17.25      5.72 o 
   3  12  10       89.73       95.48     16.13 o 
   4  12  10        0.96        3.44      4.09 o 
  -3  13  10      104.93      136.47     16.06 o 
  -2  13  10       61.26       47.98      8.97 o 
  -1  13  10       17.42        3.84      3.09 o 
   0  13  10      320.97      404.53     28.12 o 
   1  13  10      162.75      210.63     20.99 o 
   2  13  10        7.66       10.73      5.76 o 
   3  13  10        1.63        1.94      3.34 o 
   4  13  10       81.10      107.58     19.19 o 
  -3  14  10        0.26        0.34      2.30 o 
  -2  14  10        0.25       -1.09      1.91 o 
  -1  14  10      297.88      289.10     22.99 o 
   0  14  10      378.45      420.52     30.03 o 
   1  14  10        7.47        4.68      2.89 o 
   2  14  10        2.93       15.68      6.94 o 
   3  14  10       24.88       37.48     10.09 o 
  -3  15  10        5.50        6.43      3.77 o 
  -2  15  10        1.37       -1.85      2.33 o 
  -1  15  10      151.44      132.17     15.46 o 
   0  15  10        1.37        0.99      2.67 o 
   1  15  10       81.93      103.13     15.08 o 
   2  15  10        3.56        8.44      5.81 o 
   3  15  10        1.58       -1.56      2.76 o 
  -2  16  10        2.61       -3.43      3.43 o 
  -1  16  10      218.13      197.36     19.49 o 
   0  16  10      141.50      174.91     19.06 o 
   1  16  10       21.18       23.05      7.28 o 
   2  16  10       40.61       31.88      9.26 o 
   3  16  10        3.75        2.38      3.43 o 
  -2  17  10        4.13        6.77      4.02 o 
  -1  17  10      145.24      153.26     17.69 o 
   0  17  10       48.50       50.19     10.18 o 
   1  17  10       24.03       44.48     10.19 o 
   2  17  10       62.69       73.92     14.16 o 
  -1  18  10      117.26      110.07     15.20 o 
   0  18  10       21.49       24.43      6.94 o 
   1  18  10      113.39      145.52     19.53 o 
  -1 -13  11       67.72       77.48     12.64 o 
   0 -13  11        0.21       -0.89      4.34 o 
   1 -13  11       53.17       62.95     12.84 o 
  -1 -12  11      114.19      143.55     16.98 o 
   0 -12  11        7.28        9.26      5.20 o 
   1 -12  11        6.67        8.05      5.48 o 
   2 -12  11        1.02       -2.75      4.89 o 
  -2 -11  11       11.24        9.70      4.37 o 
  -1 -11  11       39.25       32.32      7.87 o 
   0 -11  11       71.27       59.34     11.14 o 
   1 -11  11        2.27       -0.97      4.70 o 
   2 -11  11       17.15        7.28      5.25 o 
  -3 -10  11        2.18       -5.76      5.76 o 
  -2 -10  11       43.78       44.72      8.73 o 
  -1 -10  11       14.12       11.07      4.85 o 
   0 -10  11       41.47       55.92     10.05 o 
   1 -10  11        7.07        6.75      3.80 o 
   2 -10  11      476.52      507.83     36.44 o 
   3 -10  11       23.49       26.70      8.21 o 
  -3  -9  11       26.54       28.86      8.78 o 
  -2  -9  11      122.43      128.32     10.51 o 
  -1  -9  11       56.34       50.34      9.33 o 
   0  -9  11      175.10      189.39     18.61 o 
   1  -9  11       22.27        7.17      3.59 o 
   2  -9  11        0.62        2.92      2.95 o 
   3  -9  11        6.59        3.87      4.25 o 
  -4  -8  11        0.81        0.41      3.69 o 
  -3  -8  11      208.88      260.47     25.67 o 
  -2  -8  11        9.96        8.71      3.36 o 
  -1  -8  11       76.02       67.53     10.11 o 
   0  -8  11       46.66       40.79      7.97 o 
   1  -8  11       29.80       21.33      5.53 o 
   2  -8  11        4.07        1.20      4.60 o 
   3  -8  11       39.01       31.90      8.81 o 
  -4  -7  11       23.82       35.89      9.66 o 
  -3  -7  11        1.96       -1.03      3.24 o 
  -2  -7  11       24.34       26.63      4.97 o 
  -1  -7  11        0.30        0.29      1.43 o 
   0  -7  11       61.94       64.53     10.44 o 
   1  -7  11        3.37        0.92      2.35 o 
   2  -7  11      161.09      172.56     19.05 o 
   3  -7  11       19.40        9.10      4.80 o 
   4  -7  11        0.89       -5.21      5.21 o 
  -4  -6  11       16.67       27.91      9.04 o 
  -3  -6  11       72.86       85.26     13.90 o 
  -2  -6  11       66.00       62.22      6.70 o 
  -1  -6  11       73.00       73.46      7.25 o 
   0  -6  11        0.04        0.09      1.07 o 
   1  -6  11       12.01       14.51      5.07 o 
   2  -6  11       48.68       54.48     10.33 o 
   3  -6  11       58.57       63.60     11.82 o 
   4  -6  11        2.88       -4.00      4.96 o 
  -4  -5  11       34.76       42.72     10.14 o 
  -3  -5  11       12.55       12.44      2.62 o 
  -2  -5  11       18.17       16.71      3.53 o 
  -1  -5  11      799.18      842.09     27.49 o 
   0  -5  11      172.67      171.54     12.92 o 
   1  -5  11        6.88        7.00      2.54 o 
   2  -5  11        0.21        2.73      1.09 o 
   3  -5  11      300.85      330.53     27.07 o 
   4  -5  11       44.36       38.16      9.01 o 
  -4  -4  11        9.28       16.38      7.66 o 
  -3  -4  11       45.70       41.77      4.98 o 
  -2  -4  11       10.13        6.88      2.16 o 
  -1  -4  11        0.99        1.12      1.75 o 
   0  -4  11      316.40      300.80     13.47 o 
   1  -4  11        3.43        5.12      1.77 o 
   2  -4  11       18.35       20.47      2.46 o 
   3  -4  11        0.35        1.97      1.88 o 
   4  -4  11       32.29       39.89      9.85 o 
  -4  -3  11      103.54      127.41     17.40 o 
  -3  -3  11       71.10       66.32      6.62 o 
  -2  -3  11       97.29      101.71      8.18 o 
  -1  -3  11       96.75       85.18      6.85 o 
   0  -3  11       18.19       14.24      6.20 o 
   1  -3  11       19.41       18.38      2.11 o 
   2  -3  11      118.06      101.59      5.89 o 
   3  -3  11      163.76      168.49     10.81 o 
   4  -3  11       21.58       21.77      6.73 o 
  -5  -2  11        7.47        5.32      3.68 o 
  -4  -2  11       20.73       24.96      8.08 o 
  -3  -2  11      274.81      267.54     13.17 o 
  -2  -2  11      116.51      106.72     12.79 o 
  -1  -2  11       16.97       21.34      2.85 o 
   0  -2  11       55.50       62.37      3.75 o 
   1  -2  11       29.14       12.39      8.17 o 
   2  -2  11       45.57       43.89      3.81 o 
   3  -2  11        0.13        0.42      4.04 o 
   4  -2  11        0.21        0.61      1.16 o 
   5  -2  11      190.36      245.81     24.10 o 
  -5  -1  11       20.19       30.71      9.51 o 
  -4  -1  11       81.76      128.35     17.35 o 
  -3  -1  11      457.88      483.06     31.08 o 
  -2  -1  11        7.50       11.91      4.17 o 
  -1  -1  11      112.71      107.56      6.17 o 
   0  -1  11        0.00        0.44      0.64 o 
   1  -1  11      156.36      132.84      7.17 o 
   2  -1  11       44.89       40.74      4.04 o 
   3  -1  11       56.90       61.18     11.28 o 
   4  -1  11       10.34       14.66      4.04 o 
   5  -1  11      181.18      195.34     21.10 o 
  -5   0  11       24.37       25.33      9.02 o 
  -4   0  11       59.10       54.56     11.00 o 
  -3   0  11       13.31       11.95      2.38 o 
  -2   0  11       14.89        7.59      3.40 o 
  -1   0  11        8.21       10.64      1.85 o 
   0   0  11      113.81      195.73     18.46 o 
   1   0  11       12.26       13.90      2.05 o 
   2   0  11       49.05       48.65      4.01 o 
   3   0  11       29.64       28.05      3.11 o 
   4   0  11       31.59       34.99      5.92 o 
   5   0  11       48.40       68.68      8.86 o 
  -5   1  11        6.62        8.84      3.50 o 
  -4   1  11        6.99        5.19      3.45 o 
  -3   1  11       20.92       18.20      5.36 o 
  -2   1  11      127.06      114.88     12.30 o 
  -1   1  11      582.38      600.32     15.82 o 
   0   1  11      403.02      372.39     10.28 o 
   1   1  11      418.14      404.97     12.13 o 
   2   1  11        3.62        5.05      1.05 o 
   3   1  11      102.40      102.14      6.31 o 
   4   1  11      158.45      173.68     13.26 o 
   5   1  11        5.33        7.42      2.27 o 
  -5   2  11       51.10       43.37     10.62 o 
  -4   2  11      158.96      151.71     18.23 o 
  -3   2  11       61.96       47.56      8.97 o 
  -2   2  11       11.85        6.91      2.18 o 
  -1   2  11       38.80       43.82      4.70 o 
   0   2  11        6.25        7.05      1.44 o 
   1   2  11      580.58      572.64     20.88 o 
   2   2  11       35.46       40.56      7.43 o 
   3   2  11       10.29        8.17      3.06 o 
   4   2  11       36.16       31.08      6.02 o 
   5   2  11       29.95       24.65      5.39 o 
  -5   3  11       19.85       26.56      8.48 o 
  -4   3  11       35.90       29.79      7.84 o 
  -3   3  11      182.18      170.55     10.68 o 
  -2   3  11       62.15       69.22      6.78 o 
  -1   3  11      112.50      124.83      8.03 o 
   0   3  11      134.97      155.95      7.54 o 
   1   3  11        0.05        0.76      1.65 o 
   2   3  11       15.40       12.14      4.46 o 
   3   3  11       37.99       33.96      6.55 o 
   4   3  11       48.44       52.89     10.86 o 
   5   3  11       15.12        9.49      4.41 o 
  -5   4  11        2.88       -5.18      5.18 o 
  -4   4  11       44.74       56.15     11.04 o 
  -3   4  11      304.24      310.21     23.57 o 
  -2   4  11      193.23      200.02     11.75 o 
  -1   4  11      206.83      228.93     15.53 o 
   0   4  11        3.29        1.34      0.76 o 
   1   4  11      133.03      141.34     13.81 o 
   2   4  11      457.97      431.10     27.11 o 
   3   4  11      255.03      270.31     23.11 o 
   4   4  11       50.38       53.13     11.61 o 
   5   4  11        1.60        5.71      3.07 o 
  -5   5  11        8.17        8.76      4.98 o 
  -4   5  11      173.77      185.43     20.35 o 
  -3   5  11       39.67       43.67      8.43 o 
  -2   5  11        3.36        0.38      1.40 o 
  -1   5  11       46.33       39.90      4.57 o 
   0   5  11       49.07       51.72      6.57 o 
   1   5  11       46.13       60.68      9.67 o 
   2   5  11      311.57      331.46     24.09 o 
   3   5  11       28.21       23.27      7.19 o 
   4   5  11       70.35       79.42     14.09 o 
   5   5  11        2.76        0.80      3.29 o 
  -5   6  11        3.39       10.00      4.53 o 
  -4   6  11        0.74        0.16      2.33 o 
  -3   6  11      719.05      688.28     37.50 o 
  -2   6  11      469.40      461.58     19.13 o 
  -1   6  11       30.88       27.87      3.88 o 
   0   6  11       68.31       67.43      5.02 o 
   1   6  11       26.67       28.86      6.25 o 
   2   6  11       78.64       71.29     11.15 o 
   3   6  11       12.77       13.15      5.66 o 
   4   6  11       95.82       85.60     15.01 o 
   5   6  11       29.94       34.03      8.38 o 
  -4   7  11      120.23      100.78     15.10 o 
  -3   7  11        5.39        3.31      2.65 o 
  -2   7  11      142.93      120.87      9.23 o 
  -1   7  11       76.83       67.34      9.38 o 
   0   7  11       10.41        9.32      1.85 o 
   1   7  11      206.33      230.97     19.91 o 
   2   7  11      183.74      158.73     16.99 o 
   3   7  11      519.42      516.08     35.41 o 
   4   7  11        3.72        7.51      5.28 o 
   5   7  11       23.54       26.42      9.24 o 
  -4   8  11      484.09      469.53     34.20 o 
  -3   8  11       31.38       34.54      5.51 o 
  -2   8  11      149.75      148.96     15.46 o 
  -1   8  11     1896.22     1885.51     45.83 o 
   0   8  11      162.72      184.56      9.31 o 
   1   8  11        0.57        0.20      0.19 o 
   2   8  11        0.90        0.19      2.38 o 
   3   8  11       12.44       16.51      6.70 o 
   4   8  11      360.37      361.12     32.87 o 
   5   8  11       29.20       25.33      8.99 o 
  -4   9  11      128.01      137.80     17.86 o 
  -3   9  11       86.27       84.46     11.96 o 
  -2   9  11      135.70      123.59      9.74 o 
  -1   9  11      211.75      200.74     17.83 o 
   0   9  11      146.87      147.88     15.92 o 
   1   9  11        6.67        5.77      2.94 o 
   2   9  11       60.43       49.32      9.70 o 
   3   9  11        0.19       -1.61      2.43 o 
   4   9  11      309.10      253.45     27.77 o 
  -4  10  11      133.83      118.05     17.09 o 
  -3  10  11        0.11        3.75      2.65 o 
  -2  10  11       52.19       41.68      8.33 o 
  -1  10  11       99.26      100.45     12.54 o 
   0  10  11       21.87       23.81      6.19 o 
   1  10  11        0.01        0.20      0.69 o 
   2  10  11      211.84      172.83     19.09 o 
   3  10  11        0.11       -5.31      5.31 o 
   4  10  11       43.05       28.64     10.14 o 
  -4  11  11       21.40       19.48      6.78 o 
  -3  11  11       14.11       18.48      4.29 o 
  -2  11  11       26.79       23.76      6.27 o 
  -1  11  11        0.46        0.74      1.87 o 
   0  11  11       10.60        7.84      3.69 o 
   1  11  11        2.42       -0.46      0.86 o 
   2  11  11      109.36      100.11     15.39 o 
   3  11  11       35.23       35.97     10.45 o 
   4  11  11        1.78        7.75      6.40 o 
  -4  12  11        2.72       10.05      5.34 o 
  -3  12  11       22.26       11.32      4.71 o 
  -2  12  11       48.79       42.44      8.75 o 
  -1  12  11       96.23       85.39     11.99 o 
   0  12  11        2.68       -2.06      3.43 o 
   1  12  11        1.42        2.57      3.36 o 
   2  12  11      372.12      350.83     30.32 o 
   3  12  11       42.11       48.28     11.89 o 
   4  12  11        8.87        6.82      5.60 o 
  -3  13  11        0.02        2.57      2.41 o 
  -2  13  11        0.09        3.49      3.52 o 
  -1  13  11      155.13      140.48     15.75 o 
   0  13  11       36.87       29.70      7.63 o 
   1  13  11      378.47      463.10     33.06 o 
   2  13  11        0.77        9.50      5.71 o 
   3  13  11       40.79       33.34      9.92 o 
   4  13  11        0.54       11.83      6.93 o 
  -3  14  11       66.93       60.54     11.19 o 
  -2  14  11       39.70       38.24      8.56 o 
  -1  14  11        0.57       -0.41      2.44 o 
   0  14  11       78.74       98.62     13.99 o 
   1  14  11        3.70        7.71      4.48 o 
   2  14  11        8.83        5.74      3.97 o 
   3  14  11       67.57       41.39     11.31 o 
  -3  15  11       24.06       29.26      7.81 o 
  -2  15  11        6.53       12.18      4.96 o 
  -1  15  11      241.68      255.69     22.59 o 
   0  15  11      277.72      338.99     27.41 o 
   1  15  11       24.99       27.16      8.14 o 
   2  15  11       30.43       34.87      9.52 o 
   3  15  11        4.53       -4.55      4.55 o 
  -2  16  11       53.37       32.08      7.80 o 
  -1  16  11      160.24      163.26     18.13 o 
   0  16  11       90.25       88.55     14.15 o 
   1  16  11       11.53        8.17      5.14 o 
   2  16  11       18.36       15.99      6.93 o 
  -1  17  11      432.17      398.21     29.89 o 
   0  17  11       69.00       77.00     12.96 o 
   1  17  11        5.51        9.06      5.77 o 
   2  17  11       60.86       77.08     14.70 o 
   0  18  11        4.90        2.80      2.41 o 
   1  18  11      157.96      191.91     22.56 o 
  -1 -12  12        0.21        3.66      2.45 o 
   0 -12  12        0.61        0.62      2.66 o 
   1 -12  12       25.70       27.78      8.86 o 
  -1 -11  12        2.26       -1.59      2.72 o 
   0 -11  12        3.61        1.81      2.87 o 
   1 -11  12        2.53        9.14      4.71 o 
   2 -11  12       39.73       42.92     10.47 o 
  -2 -10  12        7.47       10.23      3.31 o 
  -1 -10  12       15.19       19.95      6.39 o 
   0 -10  12       12.14        7.72      3.92 o 
   1 -10  12      118.35      141.62     18.19 o 
   2 -10  12       42.47       35.71      9.06 o 
  -3  -9  12        7.77       11.70      6.07 o 
  -2  -9  12        3.03        0.70      1.47 o 
  -1  -9  12        2.25       -4.54      4.54 o 
   0  -9  12       58.88       58.42     10.86 o 
   1  -9  12        3.28       -1.28      3.47 o 
   2  -9  12      190.67      243.36     24.76 o 
   3  -9  12       39.92       27.79      8.49 o 
  -3  -8  12       13.80       11.55      5.31 o 
  -2  -8  12        2.84        2.31      1.89 o 
  -1  -8  12       17.72       14.46      4.46 o 
   0  -8  12       16.97        7.96      4.16 o 
   1  -8  12      159.01      170.62     19.16 o 
   2  -8  12       20.37       10.43      4.30 o 
   3  -8  12       13.31       12.13      4.95 o 
  -3  -7  12       28.57       37.28      9.79 o 
  -2  -7  12       63.97       60.56      7.08 o 
  -1  -7  12       35.53       34.65      5.31 o 
   0  -7  12        0.65       -0.20      1.89 o 
   1  -7  12        0.15       -2.77      4.15 o 
   2  -7  12        8.99        1.31      3.13 o 
   3  -7  12       26.97       22.92      6.61 o 
  -4  -6  12        0.20       -1.76      3.78 o 
  -3  -6  12       53.02       49.75     10.69 o 
  -2  -6  12      151.53      163.51     11.50 o 
  -1  -6  12       21.98       22.64      3.97 o 
   0  -6  12        0.01       -0.22      1.89 o 
   1  -6  12        1.14       -1.82      2.18 o 
   2  -6  12        7.53        4.95      3.66 o 
   3  -6  12        0.87        8.18      5.11 o 
   4  -6  12        0.94       -5.00      5.00 o 
  -4  -5  12      101.47      105.46     16.96 o 
  -3  -5  12       77.38       81.69     13.66 o 
  -2  -5  12       37.96       37.55      5.25 o 
  -1  -5  12     1125.19     1174.32     35.18 o 
   0  -5  12       20.81        4.51      8.55 o 
   1  -5  12        0.08        3.02      3.16 o 
   2  -5  12        8.97        3.16      3.58 o 
   3  -5  12       17.41       29.28      8.27 o 
   4  -5  12        9.48        0.24      4.07 o 
  -4  -4  12        1.62        5.34      4.34 o 
  -3  -4  12       21.21       19.29      3.61 o 
  -2  -4  12        0.73        1.17      2.10 o 
  -1  -4  12       14.04       16.34      3.31 o 
   0  -4  12      255.26      290.42     22.50 o 
   1  -4  12       32.12       34.58      3.42 o 
   2  -4  12      195.13      194.06     10.28 o 
   3  -4  12       22.97       16.45      6.47 o 
   4  -4  12       18.22       36.86      9.66 o 
  -4  -3  12       43.54       46.83     10.79 o 
  -3  -3  12        9.41        7.05      2.14 o 
  -2  -3  12       29.65       24.80      4.30 o 
  -1  -3  12      183.51      191.15     11.58 o 
   0  -3  12        7.22        6.44      1.63 o 
   1  -3  12      161.09      153.24      8.90 o 
   2  -3  12        9.30        3.98      2.46 o 
   3  -3  12      151.31      129.15      9.67 o 
   4  -3  12       16.47       14.67      5.84 o 
  -4  -2  12       35.11       25.03      8.01 o 
  -3  -2  12        1.28        0.95      2.14 o 
  -2  -2  12       16.60        8.54      3.72 o 
  -1  -2  12      178.60      176.98     14.94 o 
   0  -2  12      907.98      945.18     53.61 o 
   1  -2  12       61.60       61.94      4.33 o 
   2  -2  12       80.33       55.21      4.47 o 
   3  -2  12       25.26       23.72      4.88 o 
   4  -2  12       31.62       32.07      8.42 o 
  -4  -1  12       91.13       86.62     14.26 o 
  -3  -1  12       10.64       12.85      5.38 o 
  -2  -1  12       55.47       42.81      7.98 o 
  -1  -1  12        9.64       10.50      1.90 o 
   0  -1  12       32.41       26.45      2.75 o 
   1  -1  12        0.22        0.73      0.79 o 
   2  -1  12       34.75       35.66      3.80 o 
   3  -1  12        0.25        1.28      1.84 o 
   4  -1  12      101.27      102.79      9.94 o 
  -4   0  12       28.70       25.58      7.37 o 
  -3   0  12      289.45      292.78     23.83 o 
  -2   0  12      129.45      103.79     11.91 o 
  -1   0  12       65.95       70.08      5.08 o 
   0   0  12       57.50       80.80      5.73 o 
   1   0  12       40.65       35.97      4.98 o 
   2   0  12       16.05       16.52      2.30 o 
   3   0  12      150.00      152.82      7.37 o 
   4   0  12       99.37      104.48     13.04 o 
  -4   1  12       90.48       79.49     13.49 o 
  -3   1  12       30.83       25.34      6.85 o 
  -2   1  12       13.51       18.35      4.96 o 
  -1   1  12      508.56      478.08     15.07 o 
   0   1  12       27.59       29.71      2.64 o 
   1   1  12        2.40        1.72      1.35 o 
   2   1  12       71.28       61.74      3.13 o 
   3   1  12        3.45        2.50      1.06 o 
   4   1  12        0.77       -1.10      1.98 o 
   5   1  12        5.65        5.65      2.81 o 
  -4   2  12       33.39       44.29     10.36 o 
  -3   2  12       20.54       20.68      6.39 o 
  -2   2  12       84.57       75.67      9.66 o 
  -1   2  12      133.62      144.65      8.94 o 
   0   2  12        7.44       10.51      2.02 o 
   1   2  12      699.04      709.10     33.49 o 
   2   2  12       10.55       12.24      4.76 o 
   3   2  12      113.70      100.26     13.54 o 
   4   2  12      107.45      112.47     10.90 o 
   5   2  12        1.62        3.63      2.04 o 
  -4   3  12       62.51       66.22     12.33 o 
  -3   3  12        7.34        3.26      2.49 o 
  -2   3  12       71.22       63.10      6.46 o 
  -1   3  12        0.48        1.89      1.25 o 
   0   3  12       23.39       28.06      3.16 o 
   1   3  12      385.18      389.23     24.09 o 
   2   3  12      649.00      699.19     36.21 o 
   3   3  12        3.14        4.45      3.57 o 
   4   3  12        5.02        6.40      3.78 o 
   5   3  12        0.79       -0.21      1.74 o 
  -4   4  12        8.42       11.82      4.87 o 
  -3   4  12       42.00       34.48      7.88 o 
  -2   4  12      718.94      716.00     30.50 o 
  -1   4  12       29.34       28.35      3.84 o 
   0   4  12       30.76       27.03      2.95 o 
   1   4  12      526.41      540.49     30.13 o 
   2   4  12     1465.59     1463.13     59.40 o 
   3   4  12       41.49       37.60      8.39 o 
   4   4  12        0.81        5.46      4.52 o 
   5   4  12       13.10       10.26      3.76 o 
  -4   5  12       50.84       51.50     11.15 o 
  -3   5  12        4.95        5.95      4.10 o 
  -2   5  12        6.22        9.02      2.64 o 
  -1   5  12        2.26        1.62      1.30 o 
   0   5  12       37.38       33.55     11.23 o 
   1   5  12      237.38      257.37     20.35 o 
   2   5  12     1000.86     1016.64     47.54 o 
   3   5  12       19.46       19.63      6.68 o 
   4   5  12        1.94        3.95      3.72 o 
   5   5  12        2.77        2.16      3.11 o 
  -4   6  12       14.10       13.26      5.24 o 
  -3   6  12      388.41      432.61     20.54 o 
  -2   6  12      382.96      364.54     17.04 o 
  -1   6  12      631.64      596.89     30.59 o 
   0   6  12       29.94       33.41      3.46 o 
   1   6  12       40.73       55.03      9.56 o 
   2   6  12        1.32        6.14      3.85 o 
   3   6  12        1.91        9.49      5.28 o 
   4   6  12        2.35       10.68      6.29 o 
  -4   7  12        8.12        3.75      3.46 o 
  -3   7  12        8.14        5.58      2.26 o 
  -2   7  12      616.15      567.33     22.24 o 
  -1   7  12       33.06       39.65      4.72 o 
   0   7  12       52.85       57.58      4.79 o 
   1   7  12      170.53      144.96     15.67 o 
   2   7  12       43.95       45.05      9.08 o 
   3   7  12       46.40       47.92     10.32 o 
   4   7  12       72.82       89.67     15.76 o 
  -4   8  12      119.42      120.26     16.84 o 
  -3   8  12       16.97       18.89      4.18 o 
  -2   8  12       13.65        8.85      2.88 o 
  -1   8  12      154.35      168.29     10.38 o 
   0   8  12      336.06      315.62     12.74 o 
   1   8  12      269.08      257.33     21.75 o 
   2   8  12        8.94        8.97      4.84 o 
   3   8  12       60.77       56.73     11.31 o 
   4   8  12        1.91        9.70      5.51 o 
  -4   9  12      182.16      176.43     20.69 o 
  -3   9  12       10.74       24.36      4.78 o 
  -2   9  12       99.47       88.09      8.29 o 
  -1   9  12      273.86      272.91     13.81 o 
   0   9  12      281.32      283.78     12.54 o 
   1   9  12        8.56        3.94      2.66 o 
   2   9  12      270.83      233.30     22.67 o 
   3   9  12       13.36       22.25      6.85 o 
   4   9  12        7.78        6.63      6.13 o 
  -4  10  12      109.99      119.44     17.06 o 
  -3  10  12        5.81        1.74      3.00 o 
  -2  10  12       37.46       27.40      4.71 o 
  -1  10  12      192.06      173.64     17.09 o 
   0  10  12       58.64       50.19      9.37 o 
   1  10  12        6.80        7.32      2.96 o 
   2  10  12       82.31       68.51     12.12 o 
   3  10  12       12.82       19.28      7.21 o 
   4  10  12       64.51       65.72     13.87 o 
  -4  11  12        5.31       11.35      5.05 o 
  -3  11  12        0.02       -1.01      1.60 o 
  -2  11  12       36.07       24.68      6.80 o 
  -1  11  12       25.71       20.74      5.93 o 
   0  11  12        8.88       10.04      4.87 o 
   1  11  12       28.77       29.68      8.25 o 
   2  11  12        0.46       -2.20      3.81 o 
   3  11  12       29.82       22.92      7.81 o 
   4  11  12       31.99       19.20      8.35 o 
  -3  12  12       56.77       63.95      8.11 o 
  -2  12  12       24.62       26.04      7.08 o 
  -1  12  12      191.77      187.11     18.63 o 
   0  12  12        6.30        5.09      2.67 o 
   1  12  12      111.35      131.17     16.85 o 
   2  12  12       75.40       43.69     10.55 o 
   3  12  12       27.62       26.32      8.63 o 
   4  12  12        2.85        0.54      3.67 o 
  -3  13  12       38.40       34.56      5.91 o 
  -2  13  12        3.34        2.05      2.60 o 
  -1  13  12        0.10        1.32      2.03 o 
   0  13  12      145.32      172.61     18.83 o 
   1  13  12      167.99      192.79     21.69 o 
   2  13  12        0.42        1.50      3.82 o 
   3  13  12       13.50       10.94      6.82 o 
  -3  14  12        8.33        4.61      2.30 o 
  -2  14  12        3.58        7.23      4.31 o 
  -1  14  12        2.09       -0.25      2.44 o 
   0  14  12       50.56       60.59     11.87 o 
   1  14  12      119.35      164.60     19.70 o 
   2  14  12      452.23      416.80     33.85 o 
   3  14  12       81.67       78.32     15.14 o 
  -2  15  12       65.69       66.47     11.46 o 
  -1  15  12       15.08       17.40      6.17 o 
   0  15  12        1.87        0.97      3.12 o 
   1  15  12       36.50       37.17      9.44 o 
   2  15  12        0.76        2.78      3.79 o 
   3  15  12        1.83       -0.50      3.57 o 
  -2  16  12        7.64        5.10      3.72 o 
  -1  16  12      104.69      125.04     16.47 o 
   0  16  12        5.67        5.78      4.08 o 
   1  16  12        1.11        4.33      4.33 o 
   2  16  12        0.33       -1.30      3.99 o 
  -1  17  12        7.94        8.08      4.69 o 
   0  17  12        6.75        3.39      4.55 o 
   1  17  12       30.22       50.21     11.61 o 
  -1 -11  13      125.72      139.75     16.81 o 
   0 -11  13       19.33       28.93      8.43 o 
   1 -11  13       22.86       29.60      8.94 o 
  -1 -10  13       62.06       67.68     11.24 o 
   0 -10  13       20.87       16.90      5.83 o 
   1 -10  13       50.60       68.02     12.90 o 
   2 -10  13      184.73      260.37     26.92 o 
  -2  -9  13       17.19       21.39      4.41 o 
  -1  -9  13        3.53        1.27      2.94 o 
   0  -9  13       14.17       11.61      5.11 o 
   1  -9  13      100.94      138.47     17.99 o 
   2  -9  13        0.00       -2.43      5.23 o 
  -3  -8  13        6.67        3.32      3.78 o 
  -2  -8  13        6.06        7.70      3.07 o 
  -1  -8  13        2.00       -2.41      3.11 o 
   0  -8  13       21.07       22.79      7.07 o 
   1  -8  13      289.48      318.49     27.63 o 
   2  -8  13       13.26        0.06      5.43 o 
   3  -8  13        1.73       -4.78      5.44 o 
  -3  -7  13       58.24       82.97     14.61 o 
  -2  -7  13        1.69        1.20      3.55 o 
  -1  -7  13        9.57        4.07      2.75 o 
   0  -7  13       31.96       32.41      7.80 o 
   1  -7  13        0.20        1.35      3.00 o 
   2  -7  13       44.94       52.26     11.68 o 
   3  -7  13        0.01       -4.16      6.39 o 
  -3  -6  13        0.30       -5.28      5.28 o 
  -2  -6  13        0.97       -1.22      2.08 o 
  -1  -6  13      211.14      218.96     13.80 o 
   0  -6  13       67.45       67.96     11.31 o 
   1  -6  13        0.54       -0.63      2.25 o 
   2  -6  13        7.12       13.13      5.70 o 
   3  -6  13      114.28      116.75     17.59 o 
  -4  -5  13        1.36        2.07      4.03 o 
  -3  -5  13       34.95       37.68      9.22 o 
  -2  -5  13       63.93       70.01      8.37 o 
  -1  -5  13       60.97       53.21      6.53 o 
   0  -5  13       37.35       34.42      7.73 o 
   1  -5  13       75.26       68.61     11.65 o 
   2  -5  13      121.78      127.41     16.76 o 
   3  -5  13       42.99       41.67     10.11 o 
   4  -5  13       21.89       26.71      8.79 o 
  -4  -4  13       16.28       27.15      8.73 o 
  -3  -4  13      161.20      151.76     18.89 o 
  -2  -4  13       92.27       81.57      8.06 o 
  -1  -4  13      746.47      789.82     27.59 o 
   0  -4  13      252.31      263.26     22.18 o 
   1  -4  13       76.22       72.56      6.33 o 
   2  -4  13        1.37        1.72      1.22 o 
   3  -4  13       51.41       38.64      9.33 o 
   4  -4  13      125.03      143.79     19.55 o 
  -4  -3  13       16.67       27.49      8.83 o 
  -3  -3  13        0.35       -2.64      3.06 o 
  -2  -3  13        2.75       -0.60      1.44 o 
  -1  -3  13      162.70      176.73     11.51 o 
   0  -3  13      415.37      432.09     19.64 o 
   1  -3  13        3.91        2.72      1.09 o 
   2  -3  13      197.55      175.01     10.64 o 
   3  -3  13        0.54       -0.90      2.11 o 
   4  -3  13       79.25      109.75     16.69 o 
  -4  -2  13        0.55        4.77      5.05 o 
  -3  -2  13       17.52       12.05      3.11 o 
  -2  -2  13      170.03      172.23     17.43 o 
  -1  -2  13        5.79        9.69      3.81 o 
   0  -2  13        0.36       -0.25      1.32 o 
   1  -2  13      949.65      958.73     43.24 o 
   2  -2  13       10.96       10.99      2.41 o 
   3  -2  13        5.47        2.32      1.88 o 
   4  -2  13       48.20       45.67     10.50 o 
  -4  -1  13        3.68        5.41      3.82 o 
  -3  -1  13        0.27        1.11      2.82 o 
  -2  -1  13      242.23      237.07     19.92 o 
  -1  -1  13        2.67        3.68      1.33 o 
   0  -1  13       65.75       58.04      5.28 o 
   1  -1  13      282.21      295.69     11.27 o 
   2  -1  13        9.95        2.82      1.67 o 
   3  -1  13        1.10        1.94      3.47 o 
   4  -1  13       13.76       15.49      6.21 o 
  -4   0  13       77.54       60.96     11.97 o 
  -3   0  13        8.71        7.03      4.31 o 
  -2   0  13      110.98       99.44     12.19 o 
  -1   0  13      124.42      123.35      6.94 o 
   0   0  13      638.51      635.91     24.89 o 
   1   0  13       64.59       59.60      4.55 o 
   2   0  13      157.04      162.62     14.87 o 
   3   0  13        5.26        4.49      1.89 o 
   4   0  13       65.76       71.65      8.81 o 
  -4   1  13        2.19        4.59      4.61 o 
  -3   1  13       13.99       16.85      5.73 o 
  -2   1  13        0.44        1.05      2.53 o 
  -1   1  13       37.10       30.05      3.32 o 
   0   1  13       11.98       18.15      2.13 o 
   1   1  13       93.61       90.91      5.04 o 
   2   1  13        0.16        2.18      2.25 o 
   3   1  13        9.48        7.20      4.42 o 
   4   1  13       69.46       80.38     17.62 o 
  -4   2  13      227.65      269.28     25.58 o 
  -3   2  13       96.16      115.67     14.50 o 
  -2   2  13       70.21       63.97      6.92 o 
  -1   2  13       42.77       37.27      4.63 o 
   0   2  13       25.20       22.82      3.05 o 
   1   2  13       16.50       16.21      5.13 o 
   2   2  13        7.40        6.10      3.59 o 
   3   2  13       17.11       18.32      5.83 o 
   4   2  13        3.69       -2.16      2.34 o 
  -4   3  13       39.91       38.35      9.58 o 
  -3   3  13       36.82       60.16     10.33 o 
  -2   3  13      193.46      192.52     12.11 o 
  -1   3  13      101.90       95.46      7.43 o 
   0   3  13        7.14        7.03      1.88 o 
   1   3  13        0.08        0.59      2.04 o 
   2   3  13      835.66      839.58     41.06 o 
   3   3  13        7.50        2.53      2.79 o 
   4   3  13        7.57       11.10      3.65 o 
  -4   4  13      221.32      223.47     23.19 o 
  -3   4  13        1.02       -0.47      2.51 o 
  -2   4  13       15.30       12.44      3.08 o 
  -1   4  13       16.76       14.02      2.83 o 
   0   4  13       32.42       38.62      3.72 o 
   1   4  13       90.73       92.29     11.76 o 
   2   4  13       34.94       33.41      7.83 o 
   3   4  13       89.18       85.54     13.07 o 
   4   4  13       38.85       31.92      9.09 o 
  -4   5  13       43.46       38.73      9.46 o 
  -3   5  13       54.46       59.38     10.64 o 
  -2   5  13      178.56      185.87     11.97 o 
  -1   5  13       85.37       75.85      6.63 o 
   0   5  13       51.40       41.05      3.74 o 
   1   5  13      537.99      577.44     32.87 o 
   2   5  13      981.96     1024.39     48.50 o 
   3   5  13       93.94       87.71     13.74 o 
   4   5  13        1.15        5.13      3.52 o 
  -4   6  13        7.77       11.84      5.62 o 
  -3   6  13      119.57      108.06     10.20 o 
  -2   6  13        6.53        8.44      2.84 o 
  -1   6  13      102.66       99.19      7.70 o 
   0   6  13       96.66       97.40      5.96 o 
   1   6  13      103.84      108.16     13.57 o 
   2   6  13       90.48      112.21     14.46 o 
   3   6  13        4.39       10.81      5.74 o 
   4   6  13        4.22        1.86      3.38 o 
  -4   7  13      105.97       97.61     15.34 o 
  -3   7  13       66.16       57.12      7.33 o 
  -2   7  13      159.12      168.10     11.50 o 
  -1   7  13       40.52       45.19      5.16 o 
   0   7  13       10.95       10.32      2.23 o 
   1   7  13       13.21       21.05      6.52 o 
   2   7  13       10.99        9.09      4.25 o 
   3   7  13      234.13      247.78     24.43 o 
   4   7  13       52.17       65.95     13.36 o 
  -4   8  13       15.70       12.81      5.45 o 
  -3   8  13       13.36       15.30      4.02 o 
  -2   8  13      222.57      207.60     13.09 o 
  -1   8  13      148.77      151.13      9.90 o 
   0   8  13       50.22       55.34      4.74 o 
   1   8  13       25.80       22.41      6.81 o 
   2   8  13        0.03       -1.07      2.74 o 
   3   8  13       44.15       50.79     11.63 o 
   4   8  13        0.75       -0.19      4.23 o 
  -4   9  13       94.24       85.76     14.52 o 
  -3   9  13        3.98        5.54      2.51 o 
  -2   9  13        3.53        3.93      2.03 o 
  -1   9  13       16.49       14.91      3.03 o 
   0   9  13      146.23      142.88      8.42 o 
   1   9  13       71.12       55.46     10.67 o 
   2   9  13       27.77       26.71      8.06 o 
   3   9  13        5.21        7.62      3.98 o 
   4   9  13       17.14       21.66      7.82 o 
  -4  10  13        5.96       -0.81      2.64 o 
  -3  10  13      101.94       87.99      9.44 o 
  -2  10  13       19.60       20.27      5.48 o 
  -1  10  13        0.27        0.44      1.82 o 
   0  10  13       23.37       24.31      3.64 o 
   1  10  13        0.03        0.74      2.74 o 
   2  10  13      111.25      120.21     16.70 o 
   3  10  13        2.06       -1.05      3.62 o 
   4  10  13       29.32       29.99     10.18 o 
  -3  11  13       44.29       45.74      8.47 o 
  -2  11  13       15.95       18.60      4.19 o 
  -1  11  13       79.19       76.33      7.49 o 
   0  11  13       79.94       76.05     12.19 o 
   1  11  13      130.62      105.87     14.88 o 
   2  11  13       32.39       22.01      7.53 o 
   3  11  13        2.48        1.34      2.55 o 
   4  11  13       13.25        8.29      6.91 o 
  -3  12  13       12.62       14.57      4.06 o 
  -2  12  13       60.89       42.47      6.19 o 
  -1  12  13        6.47        9.08      4.21 o 
   0  12  13      148.67      148.59     17.37 o 
   1  12  13        3.62        2.66      5.12 o 
   2  12  13       28.29       26.89      8.81 o 
   3  12  13        4.49        3.24      3.99 o 
  -3  13  13       73.27       82.96      9.74 o 
  -2  13  13       10.40        9.10      4.96 o 
  -1  13  13       73.49       64.61     11.45 o 
   0  13  13       14.00       30.97      8.13 o 
   1  13  13       20.09       21.56      7.29 o 
   2  13  13        1.98        8.48      5.30 o 
   3  13  13       22.03       15.93      7.90 o 
  -2  14  13       24.38       12.95      5.51 o 
  -1  14  13        0.20        1.32      2.26 o 
   0  14  13        0.00        0.03      2.35 o 
   1  14  13      245.90      323.28     28.70 o 
   2  14  13        4.81        4.91      4.81 o 
   3  14  13      115.93      118.19     19.04 o 
  -2  15  13        2.25        1.33      2.53 o 
  -1  15  13       20.49       20.56      6.56 o 
   0  15  13      130.83      140.15     18.44 o 
   1  15  13        3.83        1.69      3.52 o 
   2  15  13        4.62       10.52      5.82 o 
  -1  16  13       32.87       22.48      6.82 o 
   0  16  13        7.52       10.22      5.51 o 
   1  16  13      119.35      151.70     19.91 o 
   2  16  13       25.27       21.39      8.04 o 
   0  17  13      138.36      187.84     21.66 o 
   1  17  13        0.28        2.46      3.53 o 
  -1 -10  14       20.55       18.78      6.08 o 
   0 -10  14      190.80      219.40     23.15 o 
   1 -10  14       78.30       99.31     16.02 o 
  -2  -9  14        0.02       -1.94      3.94 o 
  -1  -9  14       16.70       27.65      7.80 o 
   0  -9  14        1.46        1.57      3.39 o 
   1  -9  14      120.43      136.43     18.53 o 
   2  -9  14        1.68       -4.43      5.42 o 
  -2  -8  14       41.97       53.25      7.16 o 
  -1  -8  14        2.04        2.72      3.24 o 
   0  -8  14        0.01        0.82      3.67 o 
   1  -8  14       37.52       29.14      7.75 o 
   2  -8  14        0.28       -1.04      4.09 o 
  -3  -7  14       36.70       49.82     11.26 o 
  -2  -7  14        3.20        4.52      3.60 o 
  -1  -7  14        0.04        4.43      3.13 o 
   0  -7  14       17.14       14.89      5.49 o 
   1  -7  14        4.24        4.38      3.01 o 
   2  -7  14        0.16       -0.19      4.47 o 
   3  -7  14      106.93      130.87     19.14 o 
  -3  -6  14        0.01        1.13      2.62 o 
  -2  -6  14      115.07      131.76     11.07 o 
  -1  -6  14       94.88      116.66     10.22 o 
   0  -6  14        3.40        8.34      4.64 o 
   1  -6  14        0.10       -3.54      3.54 o 
   2  -6  14        6.34        2.68      2.58 o 
   3  -6  14       36.75       84.92     15.63 o 
  -3  -5  14        9.28        7.05      4.90 o 
  -2  -5  14      139.63      151.34     11.57 o 
  -1  -5  14       75.70       88.39      8.70 o 
   0  -5  14      183.60      192.22     19.42 o 
   1  -5  14       26.26       24.35      7.39 o 
   2  -5  14        1.08        4.53      3.27 o 
   3  -5  14       50.56       55.43     11.97 o 
  -3  -4  14        6.77       13.20      5.78 o 
  -2  -4  14       93.43      114.19      9.90 o 
  -1  -4  14      211.82      247.06     14.60 o 
   0  -4  14      107.83      116.05     15.02 o 
   1  -4  14      153.24      174.99     14.42 o 
   2  -4  14        0.28       -0.45      3.32 o 
   3  -4  14       17.26       17.69      6.69 o 
  -4  -3  14        1.22       -0.23      2.95 o 
  -3  -3  14       19.39       16.33      6.65 o 
  -2  -3  14      492.02      504.80     25.11 o 
  -1  -3  14       41.11       38.02      5.37 o 
   0  -3  14       64.04       63.16     10.73 o 
   1  -3  14       96.86       83.72      9.13 o 
   2  -3  14       61.42       50.12     14.26 o 
   3  -3  14        0.65       -3.56      3.56 o 
   4  -3  14        0.17        4.47      5.12 o 
  -4  -2  14       57.03      102.21     16.52 o 
  -3  -2  14        5.29        5.30      3.52 o 
  -2  -2  14       10.34       11.67      5.07 o 
  -1  -2  14        1.57        0.47      1.82 o 
   0  -2  14       11.46       10.81      3.43 o 
   1  -2  14      415.07      468.70     19.45 o 
   2  -2  14      217.55      205.28     17.31 o 
   3  -2  14        5.12        2.94      3.74 o 
   4  -2  14        2.51        2.46      3.50 o 
  -4  -1  14       24.83       36.49      9.78 o 
  -3  -1  14       15.66       12.29      5.18 o 
  -2  -1  14       27.42       33.31      7.55 o 
  -1  -1  14       13.46       12.67      3.37 o 
   0  -1  14      366.42      352.36     19.50 o 
   1  -1  14       21.22       22.87      5.16 o 
   2  -1  14        5.06        3.80      1.85 o 
   3  -1  14        4.52        4.49      3.89 o 
   4  -1  14       81.30      102.00     15.90 o 
  -4   0  14        2.55        3.53      2.55 o 
  -3   0  14        0.01        1.86      2.71 o 
  -2   0  14       23.67       17.39      5.68 o 
  -1   0  14       29.79       41.03      5.15 o 
   0   0  14       11.22       15.70      2.79 o 
   1   0  14      321.76      306.37     20.19 o 
   2   0  14       33.29       32.06      6.63 o 
   3   0  14        0.00        1.96      1.69 o 
   4   0  14       22.41       18.36      5.37 o 
  -4   1  14        7.92        7.30      4.68 o 
  -3   1  14       13.79       12.72      5.15 o 
  -2   1  14        0.13       -1.09      2.10 o 
  -1   1  14        9.27        4.24      1.61 o 
   0   1  14       46.17       43.01      3.46 o 
   1   1  14      102.31       96.55      5.28 o 
   2   1  14        7.93        7.22      3.19 o 
   3   1  14        0.12       -0.19      2.91 o 
   4   1  14       31.59       24.01      7.50 o 
  -4   2  14      105.27       94.30     15.29 o 
  -3   2  14       66.96       77.67     12.44 o 
  -2   2  14        0.19        0.03      1.27 o 
  -1   2  14       89.74       97.57      7.87 o 
   0   2  14       61.15       62.80      5.23 o 
   1   2  14      668.13      680.28     34.57 o 
   2   2  14        6.24        4.25      2.87 o 
   3   2  14      134.50      165.31     17.98 o 
   4   2  14      187.92      197.21     15.21 o 
  -4   3  14       35.59       26.27      8.01 o 
  -3   3  14       79.89       76.27     12.17 o 
  -2   3  14       85.56       90.44      8.45 o 
  -1   3  14        2.79        6.42      2.10 o 
   0   3  14       22.17       21.22      3.74 o 
   1   3  14        5.13       10.57      4.53 o 
   2   3  14       24.15       27.52      6.85 o 
   3   3  14        8.02        8.21      4.64 o 
   4   3  14       73.29       78.69      9.64 o 
  -4   4  14        0.38        3.12      4.29 o 
  -3   4  14        0.68        0.51      2.38 o 
  -2   4  14       86.64       79.90      7.82 o 
  -1   4  14       91.29       83.81      7.06 o 
   0   4  14       23.85       23.27      4.88 o 
   1   4  14       61.43       64.14      9.89 o 
   2   4  14      100.56      102.73     13.34 o 
   3   4  14        3.31        6.23      4.31 o 
   4   4  14       81.51       78.76     14.48 o 
  -4   5  14        6.14       12.60      5.90 o 
  -3   5  14      345.56      332.99     25.92 o 
  -2   5  14      117.42      108.25      9.25 o 
  -1   5  14       63.33       64.29      6.20 o 
   0   5  14        6.96        3.04      1.11 o 
   1   5  14      133.44      128.62     14.83 o 
   2   5  14       85.96       87.17     12.91 o 
   3   5  14        0.64        6.94      4.45 o 
   4   5  14        9.01       20.62      7.61 o 
  -4   6  14        4.43        3.40      3.56 o 
  -3   6  14       11.53       15.83      4.95 o 
  -2   6  14        7.89        7.08      2.50 o 
  -1   6  14       14.72        9.23      2.44 o 
   0   6  14        1.34        2.32      0.96 o 
   1   6  14      865.11      879.17     44.08 o 
   2   6  14        1.51        3.84      3.43 o 
   3   6  14       12.49        8.76      5.21 o 
   4   6  14       13.83       11.75      5.16 o 
  -4   7  14       17.54       17.18      7.03 o 
  -3   7  14       31.23       26.96      5.27 o 
  -2   7  14        2.71        6.57      2.61 o 
  -1   7  14      183.82      177.57     10.86 o 
   0   7  14        1.15        3.20      1.19 o 
   1   7  14      377.61      366.24     27.08 o 
   2   7  14       96.62       81.90     13.14 o 
   3   7  14       20.58       25.85      8.27 o 
   4   7  14        0.02       -0.81      3.74 o 
  -4   8  14      119.59      102.66     15.98 o 
  -3   8  14        4.92        2.81      2.13 o 
  -2   8  14        2.37       -0.22      1.64 o 
  -1   8  14      490.24      472.66     19.13 o 
   0   8  14       17.29       13.35      2.27 o 
   1   8  14        8.49       16.39      5.96 o 
   2   8  14        6.82        8.57      4.43 o 
   3   8  14       39.60       30.12      8.91 o 
   4   8  14       38.65       45.04     10.83 o 
  -3   9  14       12.45       10.84      5.87 o 
  -2   9  14        0.98        0.52      1.54 o 
  -1   9  14      131.18      132.16     12.36 o 
   0   9  14       59.15       50.92      6.18 o 
   1   9  14       17.81       14.34      6.13 o 
   2   9  14        4.79        4.30      3.68 o 
   3   9  14        9.43        6.02      4.47 o 
   4   9  14        5.37        3.15      2.71 o 
  -3  10  14        0.76        0.94      1.80 o 
  -2  10  14       19.69       15.81      7.27 o 
  -1  10  14      204.07      202.95     12.36 o 
   0  10  14      507.83      502.44     18.05 o 
   1  10  14        1.52       11.77      5.21 o 
   2  10  14       18.08       11.44      5.41 o 
   3  10  14       11.59        4.95      4.04 o 
   4  10  14      140.62      143.95     21.32 o 
  -3  11  14        2.50       -0.56      4.66 o 
  -2  11  14        0.65        6.47      2.36 o 
  -1  11  14       13.97       19.60      4.52 o 
   0  11  14      137.15      133.32      8.84 o 
   1  11  14       28.89       45.31     10.87 o 
   2  11  14        0.58        5.09      3.96 o 
   3  11  14       14.69       11.83      6.38 o 
  -3  12  14       82.32       74.24     14.47 o 
  -2  12  14       48.54       54.98      7.23 o 
  -1  12  14       76.88       86.94      8.27 o 
   0  12  14       22.61       31.03      8.12 o 
   1  12  14       81.06       61.24     12.57 o 
   2  12  14      157.16      144.78     19.61 o 
   3  12  14       12.07       14.05      7.51 o 
  -2  13  14       98.95      110.31     10.47 o 
  -1  13  14        2.90        7.02      4.85 o 
   0  13  14       21.35       19.46      7.18 o 
   1  13  14      183.87      179.91     20.95 o 
   2  13  14        2.79       -1.23      4.44 o 
   3  13  14        9.63       22.14      9.14 o 
  -2  14  14        4.22        1.03      1.56 o 
  -1  14  14        1.54        3.64      3.54 o 
   0  14  14       66.86       77.32     13.07 o 
   1  14  14       16.22       17.85      6.68 o 
   2  14  14       18.64       17.84      7.22 o 
  -2  15  14        1.25        2.32      2.80 o 
  -1  15  14      130.06      121.18     16.73 o 
   0  15  14      112.42      125.59     17.47 o 
   1  15  14        9.81       10.03      4.73 o 
   2  15  14       21.58       13.83      5.98 o 
  -1  16  14        0.00       -3.46      3.57 o 
   0  16  14        8.15       13.01      6.13 o 
   1  16  14        0.16        1.22      2.94 o 
  -1  -9  15        0.14       -3.56      4.67 o 
   0  -9  15       25.14       34.94      9.13 o 
  -1  -8  15        0.24       -2.08      4.15 o 
   0  -8  15      140.09      165.55     19.91 o 
   1  -8  15        1.06        2.58      3.14 o 
  -2  -7  15       62.92       76.92      8.79 o 
  -1  -7  15       37.66       38.22      8.99 o 
   0  -7  15       93.53      113.93     16.10 o 
   1  -7  15       62.50       85.85     14.56 o 
   2  -7  15        4.07       29.90      9.78 o 
  -2  -6  15      120.50      130.11     11.36 o 
  -1  -6  15       12.03        8.52      4.47 o 
   0  -6  15       14.08       13.78      4.90 o 
   1  -6  15       21.22       20.55      7.07 o 
   2  -6  15        8.31       10.01      5.09 o 
  -3  -5  15       13.07       12.51      5.99 o 
  -2  -5  15       65.68       81.14      8.62 o 
  -1  -5  15      118.19      121.30     12.78 o 
   0  -5  15        0.74        1.00      2.25 o 
   1  -5  15       26.93       28.61      8.40 o 
   2  -5  15        9.96        2.48      4.02 o 
   3  -5  15       23.82       26.40      8.57 o 
  -3  -4  15       16.70       21.21      7.76 o 
  -2  -4  15        7.86        9.38      3.18 o 
  -1  -4  15        0.07       -3.92      4.62 o 
   0  -4  15        0.03        1.98      2.98 o 
   1  -4  15        0.02       -3.34      4.53 o 
   2  -4  15        7.39        5.25      4.25 o 
   3  -4  15       35.04       60.68     12.91 o 
  -3  -3  15        1.90        3.12      4.14 o 
  -2  -3  15      657.21      709.17     27.54 o 
  -1  -3  15      108.53      101.48      9.30 o 
   0  -3  15      206.35      232.46     13.62 o 
   1  -3  15        0.01        2.58      2.89 o 
   2  -3  15       63.37       65.30     12.54 o 
   3  -3  15        3.35        6.53      4.48 o 
  -3  -2  15       20.11       26.46      8.33 o 
  -2  -2  15      192.37      202.63     13.59 o 
  -1  -2  15       14.31       13.94      4.51 o 
   0  -2  15      177.85      195.14     16.12 o 
   1  -2  15        2.59        5.43      4.63 o 
   2  -2  15       30.12       30.39      4.94 o 
   3  -2  15       35.41       36.30      9.99 o 
  -3  -1  15      136.37      132.81     17.31 o 
  -2  -1  15        4.66       -2.02      3.52 o 
  -1  -1  15        4.37        2.47      1.39 o 
   0  -1  15       33.72       36.02      6.84 o 
   1  -1  15       22.07       27.22      6.34 o 
   2  -1  15        0.36        0.08      1.23 o 
   3  -1  15        0.00       -0.28      3.85 o 
  -4   0  15        0.52        2.91      2.90 o 
  -3   0  15        1.75       -0.56      3.75 o 
  -2   0  15       14.14        6.37      3.47 o 
  -1   0  15        0.23        0.42      1.36 o 
   0   0  15       28.91       38.15      7.26 o 
   1   0  15        1.08        0.69      1.40 o 
   2   0  15      171.10      172.90     15.94 o 
   3   0  15        0.27       -2.32      2.32 o 
   4   0  15       34.67       57.23     12.61 o 
  -4   1  15      108.31       97.89     15.85 o 
  -3   1  15       23.84       17.31      5.95 o 
  -2   1  15      126.93      130.13     14.67 o 
  -1   1  15        0.27        0.69      1.39 o 
   0   1  15       57.37       71.74     10.10 o 
   1   1  15      215.22      207.20     17.38 o 
   2   1  15       12.91       12.16      4.55 o 
   3   1  15       43.61       53.18     12.62 o 
   4   1  15        0.14        3.91      2.19 o 
  -4   2  15       27.07       38.73     10.00 o 
  -3   2  15        1.32       -2.16      2.42 o 
  -2   2  15       38.02       32.70      5.22 o 
  -1   2  15      230.47      213.42     12.39 o 
   0   2  15        8.63        8.46      2.11 o 
   1   2  15      196.63      181.13     16.56 o 
   2   2  15      119.64      125.22     14.44 o 
   3   2  15       86.43       99.58     13.78 o 
   4   2  15       24.79       28.75      6.31 o 
  -4   3  15      166.77      181.79     21.61 o 
  -3   3  15        0.94       -3.81      3.81 o 
  -2   3  15        9.67        8.06      2.69 o 
  -1   3  15       82.07       78.92      7.19 o 
   0   3  15        0.53        4.37      1.22 o 
   1   3  15       18.07       18.23      5.71 o 
   2   3  15       95.56       90.82     12.60 o 
   3   3  15       51.28       44.64      9.40 o 
   4   3  15       13.19       12.10      4.12 o 
  -4   4  15        5.44        2.58      3.08 o 
  -3   4  15       27.50       29.68      7.53 o 
  -2   4  15       95.55       95.62      8.89 o 
  -1   4  15        1.68        0.52      1.61 o 
   0   4  15        6.15        5.92      1.71 o 
   1   4  15      156.80      161.54     16.71 o 
   2   4  15       32.28       23.31      6.90 o 
   3   4  15        4.49       -1.51      1.98 o 
   4   4  15        5.29        6.92      5.76 o 
  -4   5  15       70.50       78.14     14.00 o 
  -3   5  15        0.54        1.82      3.02 o 
  -2   5  15       58.49       59.80      7.02 o 
  -1   5  15        0.29       -1.22      3.26 o 
   0   5  15       74.69       65.86      4.73 o 
   1   5  15       92.05       88.69     12.59 o 
   2   5  15        0.29        1.81      2.25 o 
   3   5  15       15.38       16.93      6.95 o 
   4   5  15        3.18        5.33      2.65 o 
  -4   6  15        6.35        4.54      3.76 o 
  -3   6  15        1.52       -0.09      2.33 o 
  -2   6  15       52.50       49.98      6.32 o 
  -1   6  15        1.46        0.85      1.56 o 
   0   6  15      165.85      149.91      7.33 o 
   1   6  15      169.60      176.49     18.32 o 
   2   6  15       58.24       62.86     11.52 o 
   3   6  15       35.47       23.96      8.31 o 
   4   6  15       26.89       28.29      8.62 o 
  -3   7  15       90.00       89.67     10.46 o 
  -2   7  15       22.98       21.95      4.24 o 
  -1   7  15      216.44      209.46     12.13 o 
   0   7  15      192.50      184.47     18.39 o 
   1   7  15      362.65      356.47     27.08 o 
   2   7  15       38.39       45.37     10.03 o 
   3   7  15       56.19       61.32     12.89 o 
   4   7  15       93.26      130.80     19.49 o 
  -3   8  15        2.30        2.39      2.15 o 
  -2   8  15       30.00       31.88      5.31 o 
  -1   8  15       81.11       80.49      7.30 o 
   0   8  15      475.82      448.36     30.64 o 
   1   8  15      209.88      202.16     20.49 o 
   2   8  15        6.91        2.61      2.91 o 
   3   8  15      173.25      188.02     22.32 o 
  -3   9  15       13.13       14.63      4.13 o 
  -2   9  15       20.14       22.88      4.64 o 
  -1   9  15       36.45       26.74      4.33 o 
   0   9  15        0.06       -0.96      2.10 o 
   1   9  15      142.03      134.84     17.12 o 
   2   9  15       48.25       52.54     11.24 o 
   3   9  15        1.28        0.12      4.84 o 
  -3  10  15        2.07        4.60      2.65 o 
  -2  10  15       70.89       72.99      8.12 o 
  -1  10  15        1.12        1.41      3.63 o 
   0  10  15      299.42      267.33     23.90 o 
   1  10  15       74.02       73.64     12.53 o 
   2  10  15        7.50       11.65      5.58 o 
   3  10  15        4.42        8.95      5.75 o 
  -3  11  15        8.59       -0.44      3.54 o 
  -2  11  15        1.72        1.61      1.71 o 
  -1  11  15      324.29      314.18     16.16 o 
   0  11  15       80.06       88.62     14.27 o 
   1  11  15       36.86       33.90      8.90 o 
   2  11  15        0.07       -1.99      5.06 o 
   3  11  15       24.91       21.53      9.21 o 
  -2  12  15       71.68       74.80      8.52 o 
  -1  12  15       43.89       53.59     10.65 o 
   0  12  15       30.91       16.32      5.27 o 
   1  12  15       18.59       19.12      7.01 o 
   2  12  15       12.88       23.61      8.27 o 
   3  12  15        0.06        8.17      6.32 o 
  -2  13  15       32.76       30.19      8.05 o 
  -1  13  15        0.63       -0.25      2.71 o 
   0  13  15        2.17       -1.27      2.66 o 
   1  13  15       53.28       56.32     12.23 o 
   2  13  15       20.48       25.15      8.69 o 
  -2  14  15       93.91       95.20     15.19 o 
  -1  14  15       48.61       41.61      9.59 o 
   0  14  15       11.49       16.95      6.49 o 
   1  14  15       22.86       25.16      9.32 o 
   2  14  15       33.17       27.56      8.78 o 
  -1  15  15        0.01       -1.61      2.71 o 
   0  15  15       42.95       42.38     10.29 o 
   1  15  15       23.71       27.30      8.18 o 
   0  -8  16        4.53        9.01      4.57 o 
  -1  -7  16       44.07       45.54     10.17 o 
   0  -7  16       72.33      107.29     16.32 o 
   1  -7  16        0.54        2.72      2.07 o 
  -2  -6  16        1.40       -1.65      4.21 o 
  -1  -6  16        6.79        8.01      4.14 o 
   0  -6  16      164.85      171.13     20.18 o 
   1  -6  16       62.59       78.97     14.10 o 
   2  -6  16        0.82       11.78      5.97 o 
  -2  -5  16        6.01        4.69      2.56 o 
  -1  -5  16       44.55       59.64     11.00 o 
   0  -5  16        0.51        0.96      2.75 o 
   1  -5  16        3.19        8.23      6.98 o 
   2  -5  16        0.48       10.39      5.21 o 
  -2  -4  16      136.17      160.01     12.51 o 
  -1  -4  16        7.44        4.19      2.12 o 
   0  -4  16        0.86        0.02      2.56 o 
   1  -4  16        1.03       -1.99      3.77 o 
   2  -4  16        0.31       11.93      6.69 o 
  -3  -3  16      104.17      121.31     17.54 o 
  -2  -3  16       11.41       10.32      3.11 o 
  -1  -3  16      360.07      387.86     19.49 o 
   0  -3  16        0.57        2.90      1.95 o 
   1  -3  16        0.02       -0.44      2.32 o 
   2  -3  16        8.76       18.71      6.60 o 
   3  -3  16       12.44       14.77      6.95 o 
  -3  -2  16      153.38      132.78     17.99 o 
  -2  -2  16      228.46      249.31     15.47 o 
  -1  -2  16       69.71       64.71      9.72 o 
   0  -2  16       24.99       45.49     12.44 o 
   1  -2  16      396.93      416.54     19.59 o 
   2  -2  16      108.24      118.34     17.77 o 
   3  -2  16        1.77        6.60      5.49 o 
  -3  -1  16       12.42        8.77      4.26 o 
  -2  -1  16      125.05      121.77     15.10 o 
  -1  -1  16       10.11       14.08      3.34 o 
   0  -1  16        1.25       -1.63      2.04 o 
   1  -1  16        4.31       10.25      3.99 o 
   2  -1  16        6.67        4.22      3.87 o 
   3  -1  16        1.65        2.32      3.15 o 
  -3   0  16       29.52       23.41      7.54 o 
  -2   0  16        6.40        2.05      2.36 o 
  -1   0  16       21.18       21.63      4.00 o 
   0   0  16       63.18       76.65     10.71 o 
   1   0  16       90.39       98.96     11.74 o 
   2   0  16      311.48      339.67     23.29 o 
   3   0  16        5.50        1.19      2.74 o 
  -3   1  16        3.05        3.88      4.17 o 
  -2   1  16       24.15       26.43      6.76 o 
  -1   1  16       21.84       23.25      4.16 o 
   0   1  16       25.98       24.40      6.15 o 
   1   1  16      116.25      126.95     13.92 o 
   2   1  16      179.54      182.83     17.55 o 
   3   1  16        0.91        1.90      2.95 o 
  -3   2  16        1.76        3.41      3.24 o 
  -2   2  16       29.29       26.06      4.87 o 
  -1   2  16       33.15       28.01      4.46 o 
   0   2  16       25.69       29.18      6.78 o 
   1   2  16       15.87       18.31      5.42 o 
   2   2  16       43.84       38.71      8.14 o 
   3   2  16       69.98       78.32     12.65 o 
  -3   3  16       22.16       20.54      6.43 o 
  -2   3  16       24.86       32.50      5.31 o 
  -1   3  16       16.12       13.15      3.22 o 
   0   3  16       90.40       93.02     12.43 o 
   1   3  16        9.17        7.23      3.77 o 
   2   3  16        0.19       -0.86      1.89 o 
   3   3  16      385.23      446.21     32.09 o 
  -3   4  16        0.38       -2.49      3.01 o 
  -2   4  16        8.94        6.75      2.64 o 
  -1   4  16       15.06       16.65      3.28 o 
   0   4  16       24.78       20.92      5.92 o 
   1   4  16        2.95        5.17      3.34 o 
   2   4  16       10.97       11.00      4.90 o 
   3   4  16       94.14      100.01     15.36 o 
  -3   5  16       10.19        8.98      4.26 o 
  -2   5  16      162.18      174.65     12.46 o 
  -1   5  16        1.94        3.22      1.63 o 
   0   5  16        6.81       12.14      5.21 o 
   1   5  16      254.98      293.95     23.99 o 
   2   5  16        3.10       -3.33      3.33 o 
   3   5  16       48.39       41.27      9.76 o 
  -3   6  16       85.98       87.30     13.43 o 
  -2   6  16        0.22       -0.23      2.01 o 
  -1   6  16       81.99       78.62      7.18 o 
   0   6  16       90.59       93.95     13.19 o 
   1   6  16       10.04        8.39      4.26 o 
   2   6  16        6.15       11.36      5.32 o 
   3   6  16        7.26        8.76      4.72 o 
  -3   7  16       31.28       24.77      5.03 o 
  -2   7  16        8.63        9.13      6.37 o 
  -1   7  16        0.68       -0.18      1.54 o 
   0   7  16      490.42      517.43     33.20 o 
   1   7  16      147.97      160.54     18.31 o 
   2   7  16       61.25       66.02     12.01 o 
   3   7  16        7.90        9.98      5.22 o 
  -3   8  16        0.53        1.17      1.80 o 
  -2   8  16       21.76       36.38      5.63 o 
  -1   8  16       21.16       21.27      3.85 o 
   0   8  16      171.20      168.66     18.64 o 
   1   8  16      150.38      148.27     17.95 o 
   2   8  16        0.25        1.76      3.56 o 
   3   8  16       19.41       27.82      8.13 o 
  -3   9  16      115.35      127.80     19.73 o 
  -2   9  16       56.05       53.82      7.03 o 
  -1   9  16       20.25       19.43      6.11 o 
   0   9  16        0.09       -0.82      2.17 o 
   1   9  16        5.94       -1.06      2.27 o 
   2   9  16       10.94       11.43      5.32 o 
   3   9  16       76.13      102.40     16.78 o 
  -3  10  16        2.38        2.10      6.10 o 
  -2  10  16       21.25       25.68      5.13 o 
  -1  10  16       29.50       29.53      7.90 o 
   0  10  16      364.53      362.00     28.67 o 
   1  10  16       53.14       74.04     13.18 o 
   2  10  16        9.70        5.86      3.92 o 
   3  10  16        1.51        3.35      3.26 o 
  -2  11  16       34.35       26.64      8.21 o 
  -1  11  16        2.31        1.76      3.41 o 
   0  11  16       30.55       38.53      9.36 o 
   1  11  16       36.14       31.59      8.96 o 
   2  11  16        1.26        2.52      4.69 o 
   3  11  16       96.03      130.14     19.86 o 
  -2  12  16       97.99       99.43     15.38 o 
  -1  12  16        2.93        4.16      3.84 o 
   0  12  16       37.64       58.00     11.71 o 
   1  12  16      254.25      295.84     28.02 o 
   2  12  16        1.58        0.76      4.92 o 
  -1  13  16       17.02       16.48      6.52 o 
   0  13  16       56.26       57.25     11.88 o 
   1  13  16        4.71        5.02      3.40 o 
   2  13  16       11.23       11.20      5.57 o 
  -1  14  16       33.59       45.12     10.31 o 
   0  14  16       44.97       65.72     13.06 o 
   1  14  16      213.42      224.12     25.79 o 
   0  -6  17       99.66      126.69     17.87 o 
  -1  -5  17        3.58        3.64      4.37 o 
   0  -5  17       41.91       47.11     10.89 o 
   1  -5  17        7.88       20.76      7.97 o 
  -2  -4  17       12.78        7.20      3.01 o 
  -1  -4  17      153.03      151.43     18.55 o 
   0  -4  17        0.00       -5.44      5.44 o 
   1  -4  17       24.28       15.11      5.88 o 
   2  -4  17       12.33       29.87      9.10 o 
  -2  -3  17       22.17       18.92      5.06 o 
  -1  -3  17        8.51        9.28      3.16 o 
   0  -3  17       26.49       16.34      6.74 o 
   1  -3  17       26.33       23.76      7.68 o 
   2  -3  17        0.24       -0.77      3.38 o 
  -2  -2  17       27.76       28.03      5.30 o 
  -1  -2  17      115.84      136.35     11.17 o 
   0  -2  17       98.06      101.18     12.39 o 
   1  -2  17        1.46       -0.82      7.07 o 
   2  -2  17       80.37       91.48     15.94 o 
  -2  -1  17       15.78       17.76      6.10 o 
  -1  -1  17        2.28        3.88      1.93 o 
   0  -1  17       97.66       88.73     11.78 o 
   1  -1  17      167.87      170.86     16.00 o 
   2  -1  17       20.67       18.70      6.90 o 
   3  -1  17       32.62       47.98     11.70 o 
  -3   0  17       58.89       78.28     13.85 o 
  -2   0  17        4.84       -1.41      3.61 o 
  -1   0  17       16.40       17.35      3.68 o 
   0   0  17        0.31        4.26      3.20 o 
   1   0  17      174.59      142.35     14.92 o 
   2   0  17      211.43      256.53     20.56 o 
   3   0  17       29.03       20.26      7.58 o 
  -3   1  17        0.13       -5.34      5.34 o 
  -2   1  17        0.15       -0.31      1.96 o 
  -1   1  17       13.28       16.53      3.59 o 
   0   1  17       89.27       93.40     12.61 o 
   1   1  17        0.19       -0.57      1.50 o 
   2   1  17      134.11      157.09     16.24 o 
   3   1  17       75.41      107.39     17.22 o 
  -3   2  17        1.09        3.68      3.50 o 
  -2   2  17        3.05        8.98      4.10 o 
  -1   2  17       28.25       25.59      4.24 o 
   0   2  17       55.40       53.18      9.64 o 
   1   2  17       29.38       34.40      7.69 o 
   2   2  17      131.48      161.93     17.38 o 
   3   2  17        0.64       -3.26      3.26 o 
  -3   3  17        4.82        8.09      4.38 o 
  -2   3  17        7.07        4.17      3.15 o 
  -1   3  17        0.15        1.19      2.51 o 
   0   3  17       87.59       97.50     13.39 o 
   1   3  17        9.69       10.28      4.18 o 
   2   3  17        0.03        0.16      1.82 o 
   3   3  17       53.48       60.41     11.40 o 
  -3   4  17        1.41        1.32      3.29 o 
  -2   4  17       21.97       27.15      4.90 o 
  -1   4  17       59.39       46.54      9.49 o 
   0   4  17      184.69      206.14     19.62 o 
   1   4  17       11.15       14.37      5.50 o 
   2   4  17       53.65       65.28     11.55 o 
   3   4  17        6.99       11.89      5.92 o 
  -3   5  17      105.43      114.55     15.52 o 
  -2   5  17       10.40       11.52      3.56 o 
  -1   5  17        0.00        3.44      2.95 o 
   0   5  17        1.55        3.01      2.96 o 
   1   5  17        0.08       -0.95      2.31 o 
   2   5  17       13.22       22.57      7.16 o 
   3   5  17       18.94       22.43      7.84 o 
  -3   6  17      220.33      222.05     21.95 o 
  -2   6  17       30.97       29.95      5.21 o 
  -1   6  17       21.97       23.04      7.02 o 
   0   6  17       89.11       93.09     13.62 o 
   1   6  17       47.45       41.17      8.94 o 
   2   6  17       83.63       77.29     13.12 o 
   3   6  17        0.01        0.53      3.21 o 
  -3   7  17       83.92       98.99     10.56 o 
  -2   7  17        0.89        1.37      5.49 o 
  -1   7  17       86.56       73.23     12.22 o 
   0   7  17       16.68       16.41      6.14 o 
   1   7  17        1.46       -0.92      3.14 o 
   2   7  17        3.52        0.81      3.10 o 
   3   7  17       76.76       83.62     14.78 o 
  -2   8  17        9.50       14.44      5.84 o 
  -1   8  17       19.24       28.30      7.72 o 
   0   8  17      383.44      393.00     29.76 o 
   1   8  17       27.37       30.88      8.25 o 
   2   8  17       12.54       11.41      5.63 o 
   3   8  17        1.07        4.28      4.27 o 
  -2   9  17      132.69      153.90     19.26 o 
  -1   9  17       39.08       21.37      6.87 o 
   0   9  17      239.73      210.59     21.65 o 
   1   9  17       29.42       36.40      9.29 o 
   2   9  17       84.65      112.12     17.11 o 
  -2  10  17      126.91      145.62     18.88 o 
  -1  10  17       31.06       29.75      8.15 o 
   0  10  17       39.36       43.02     10.09 o 
   1  10  17       96.25       92.71     15.15 o 
   2  10  17       58.88       67.98     13.80 o 
  -2  11  17       27.48       22.94      7.44 o 
  -1  11  17        5.16       12.11      5.17 o 
   0  11  17       44.06       35.40      9.12 o 
   1  11  17        0.02       -0.63      3.71 o 
   2  11  17        2.17       11.87      6.96 o 
  -1  12  17        5.73        3.16      3.49 o 
   0  12  17       11.43       19.49      6.84 o 
   1  12  17       74.87       62.75     13.04 o 
   2  12  17       26.94       39.27     10.76 o 
  -1  13  17        0.25        1.20      2.29 o 
   0  13  17       65.49       55.37     11.64 o 
   1  13  17       88.92       84.09     15.36 o 
  -1  -4  18       20.19       22.49      7.53 o 
   0  -4  18        0.20        1.29      4.14 o 
  -1  -3  18        1.58        4.34      3.20 o 
   0  -3  18       16.56        5.55      4.80 o 
   1  -3  18        1.84        8.97      5.60 o 
  -1  -2  18        2.07        1.32      3.08 o 
   0  -2  18       26.28       46.31      6.72 o 
   1  -2  18        3.10       -5.28      5.28 o 
   2  -2  18       10.88       22.47      8.94 o 
  -2  -1  18       32.80       37.26      8.68 o 
   0  -1  18      130.21      133.66     14.97 o 
   1  -1  18       13.02       13.54      3.46 o 
   2  -1  18        1.72        2.71      3.73 o 
  -2   0  18       15.79       21.40      6.54 o 
  -1   0  18       39.52       31.74      7.75 o 
   0   0  18       16.58       16.89      5.54 o 
   1   0  18       24.77       26.53      6.77 o 
   2   0  18       23.12       29.82      9.71 o 
  -2   1  18       14.13       11.56      4.38 o 
  -1   1  18        4.24       -0.17      1.96 o 
   0   1  18        0.33        4.77      2.85 o 
   1   1  18       21.32       16.93      5.42 o 
   2   1  18        0.09        2.74      3.02 o 
  -1   2  18        3.12        3.48      3.03 o 
   0   2  18        0.52        3.60      3.71 o 
   1   2  18        0.55        1.36      1.95 o 
   2   2  18       45.85       42.45      8.66 o 
  -2   3  18        1.22       -3.71      3.71 o 
  -1   3  18       46.23       41.61      9.13 o 
   0   3  18       24.30       26.01      7.05 o 
   1   3  18       31.38       24.22      6.74 o 
   2   3  18       32.78       30.74      7.80 o 
  -2   4  18       43.04       42.58      9.56 o 
  -1   4  18       17.53       11.84      4.57 o 
   0   4  18        2.48        1.76      2.32 o 
   1   4  18       25.44       28.04      7.08 o 
   2   4  18       52.85       78.63     13.07 o 
  -2   5  18       61.13       78.72     13.36 o 
  -1   5  18       11.91       11.18      4.81 o 
   0   5  18        0.32       -2.76      2.80 o 
   1   5  18       23.99       20.73      6.64 o 
   2   5  18      179.99      187.18     20.86 o 
  -2   6  18       39.99       39.72      9.82 o 
  -1   6  18        0.67        2.25      2.86 o 
   0   6  18        2.96        3.92      3.16 o 
   1   6  18        2.51        7.86      3.77 o 
   2   6  18       14.48       21.58      7.56 o 
  -2   7  18      129.42      154.31     19.47 o 
  -1   7  18        4.35        2.36      3.86 o 
   0   7  18       76.96       67.95     12.24 o 
   1   7  18        3.34        1.90      3.00 o 
   2   7  18        0.02       -2.43      2.66 o 
  -2   8  18        1.04        3.87      3.42 o 
  -1   8  18       15.03       26.80      8.03 o 
   0   8  18      112.99      107.42     15.41 o 
   1   8  18        7.72       11.11      5.90 o 
   2   8  18        0.02        1.41      2.44 o 
  -2   9  18        2.58        3.99      3.83 o 
  -1   9  18      244.13      278.64     26.02 o 
   0   9  18      266.01      277.71     26.03 o 
   1   9  18        2.95        3.53      3.31 o 
   2   9  18       49.45       66.12     13.19 o 
  -1  10  18      115.61      104.12     16.05 o 
   0  10  18       56.26       65.23     12.53 o 
   1  10  18       60.12       55.46     11.62 o 
   2  10  18        9.27        8.99      5.66 o 
  -1  11  18        0.05       -3.00      4.60 o 
   0  11  18        2.73       -2.40      3.19 o 
   1  11  18       10.42       11.55      6.42 o 
   0  12  18       24.25       24.69      8.13 o 
   1  12  18      231.53      242.57     26.27 o 
   0  -2  19       61.04       86.96     15.24 o 
  -1  -1  19        9.84        5.30      4.14 o 
   0  -1  19       34.33       50.43     11.05 o 
   1  -1  19       82.65       99.36     16.92 o 
  -1   0  19        1.64        3.59      3.22 o 
   0   0  19      132.44      154.83     17.14 o 
   1   0  19        7.68       10.82      4.46 o 
  -1   1  19        0.27        1.65      2.14 o 
   0   1  19       28.27       27.37      7.19 o 
   1   1  19       15.60       23.13      6.69 o 
  -1   2  19        4.28        4.16      3.29 o 
   0   2  19       10.38       14.03      5.44 o 
   1   2  19       21.10       28.28      7.51 o 
  -1   3  19       52.27       61.07     11.67 o 
   0   3  19        4.25        5.38      4.07 o 
   1   3  19        0.11        1.28      2.75 o 
   2   3  19      170.56      194.25     20.25 o 
  -2   4  19        0.96       -5.39      5.39 o 
  -1   4  19        2.41        1.72      1.80 o 
   0   4  19       84.56       88.45     13.73 o 
   1   4  19       45.13       40.00      9.37 o 
   2   4  19        4.01       10.30      5.12 o 
  -1   5  19        5.18       -0.32      2.58 o 
   0   5  19       21.55       20.61      6.42 o 
   1   5  19       52.48       51.28     10.70 o 
   2   5  19      239.25      216.68     22.68 o 
  -1   6  19       14.26       14.39      6.06 o 
   0   6  19       44.39       48.09      9.91 o 
   1   6  19      134.65      126.57     16.99 o 
   2   6  19       15.29       21.19      7.14 o 
  -1   7  19        1.23       -2.23      3.07 o 
   0   7  19       42.39       49.32     10.68 o 
   1   7  19       61.76       75.46     13.22 o 
  -1   8  19        1.03        4.70      2.98 o 
   0   8  19       34.34       41.71      9.92 o 
   1   8  19        1.69       -1.86      2.67 o 
  -1   9  19      255.13      258.69     25.96 o 
   0   9  19       13.83       27.31      7.96 o 
   1   9  19       16.76       17.66      7.34 o 
   0  10  19      360.09      373.73     31.58 o 
   0   3  20       67.11       64.66     11.97 o 
   0   4  20       38.03       39.58      9.60 o 
   0   5  20        2.46        5.16      3.62 o 
   0   6  20       20.49       25.98      7.91 o 
                                                 
